# Supplementary material for: Analysis of the dynamics of limb transcriptomes during mouse development
Source: BMC Dev Biol. 2011 Jul 29;11:47. doi: 10.1186/1471-213X-11-47 (PMC3160909; doi:10.1186/1471-213X-11-47)
Supplement: Additional file 1 — Supplementary Table 1: List of identified differentially expressed genes. Plus 1 indicate up-regulation, minus 1 down-regulation, zero means no change, respectively. The 2 comparisons are shown in parallel columns (i.e. E13.5 minus E11.5 and E15.5 minus E13.5). [file 1471-213X-11-47-S1.XLS]

## Sheet: S2
Additional file 1: List of identified differentially expressed genes. Plus 1 indicate up-regulation, minus 1 down-regulation, zero means no change, respectively. The 2 comparisons are shown in parallel (i.e. E13.5 minus E11.5 and E15.5 minus E13.5).
ID	Gene_symbol	Chromosome	coord_start	coord_stop	13_vs_11	15_vs_13
uc007ahg.1	Cspp1	chr1	10028317	10126025	0	-1
uc007aia.1	Sulf1	chr1	12708635	12848927	1	-1
uc007ait.1	Tram1	chr1	13554800	13579872	0	1
uc007ajj.1	Gm106	chr1	15843987	15882530	1	0
uc007ajm.1	Rdh10	chr1	16095982	16121405	1	-1
uc007aka.1	Jph1	chr1	16987554	17087319	1	0
uc007akf.1	AK038933	chr1	17666125	17754163	1	0
uc007akq.1	Tcfap2b	chr1	19199054	19224163	0	-1
ENSMUSG00000065480	mmu-mir-133b	chr1	20672869	20672869	1	1
uc007alb.1	AK205147	chr1	20793107	20810222	-1	0
uc007alq.1	Kcnq5	chr1	21392273	21951288	1	0
uc007amb.1	Ogfrl1	chr1	23373281	23389670	0	-1
uc007amo.1	Col9a1	chr1	24184573	24258540	1	1
uc007any.1	Bag2	chr1	33802352	33814455	0	1
uc007aof.1	Bpag1	chr1	33965115	34364236	1	0
uc007aor.1	Imp4	chr1	34496757	34501204	-1	0
uc007apj.1	BC043098	chr1	34870077	34899673	0	-1
uc007arr.1	AK178706	chr1	37496253	37496253	0	1
uc007ass.1	Aff3	chr1	38236094	38261747	0	-1
uc007ast.1	Aff3	chr1	38264772	38721738	0	-1
uc007asx.1	Lonrf2	chr1	38851707	38878021	1	0
uc007avp.1	1500015O10Rik	chr1	43787541	43799095	0	1
uc007awd.1	Bivm	chr1	44176030	44199724	0	-1
uc007awp.1	mKIAA4231	chr1	45368513	45405477	1	1
uc007awr.1	Col5a2	chr1	45431203	45559674	1	1
uc007awu.1	Slc40a1	chr1	45964946	45982098	1	1
uc007axh.1	AK020188	chr1	50969662	51242230	1	1
uc007axk.1	Sdpr	chr1	51346003	51357520	1	1
uc007axr.1	Myo1b	chr1	51806650	51972628	0	-1
uc007axy.1	Stat1	chr1	52176290	52216140	1	0
uc007ayh.1	Nab1	chr1	52514772	52557063	1	1
uc007ayt.1	Mstn	chr1	53118524	53123125	1	0
uc007ayy.1	Ormdl1	chr1	53353971	53366099	0	-1
uc007azw.1	Sf3b1	chr1	55042034	55084210	0	-1
uc007bas.1	Satb2	chr1	56850858	57027964	0	1
uc007bbd.1	2810022L02Rik	chr1	57831776	58002925	1	0
uc007bbo.1	Aox4	chr1	58267258	58324637	0	1
uc007bbs.1	Clk1	chr1	58468854	58480764	1	0
uc007bcs.1	Casp8	chr1	58852253	58903481	1	0
uc007bea.1	Als2cr13	chr1	59969857	60038283	0	-1
uc007bem.1	Cyp20a1	chr1	60400223	60443991	0	1
uc007bep.1	Abi2	chr1	60466643	60533614	-1	0
uc007bes.1	Raph1	chr1	60540350	60623431	0	1
uc007bfi.1	Nrp2	chr1	62749916	62861917	-1	0
uc007bgb.1	4930431J08Rik	chr1	63319850	63349264	0	1
uc007bgn.1	AK150559	chr1	64079450	64079450	0	1
uc007bgo.1	Klf7	chr1	64082291	64167474	0	1
uc007bgw.1	AK013046	chr1	64726449	64737042	-1	0
uc007bis.1	Myl1	chr1	66970879	66991441	1	1
uc007bjl.1	AK141227	chr1	71074114	71074114	0	-1
uc007bjm.1	Bard1	chr1	71076955	71149250	-1	-1
uc007bjn.1	Abca12	chr1	71289692	71294933	0	1
uc007bjo.1	AK076440	chr1	71336592	71353609	0	1
uc007bjp.1	Abca12	chr1	71357583	71461120	0	1
uc007bju.1	Fn1	chr1	71632120	71708622	1	0
uc007bkl.1	Xrcc5	chr1	72354036	72441311	0	-1
uc007bkx.1	Igfbp5	chr1	72904663	72920380	1	0
uc007bmy.1	Ttll4	chr1	74708356	74744032	-1	-1
uc007box.1	Des	chr1	75356949	75363610	1	1
uc007bpd.1	Gmppa	chr1	75432542	75435416	1	0
uc007bps.1	Inha	chr1	75503682	75505922	1	0
uc007bpv.1	Slc4a3	chr1	75542895	75555419	1	0
uc007bpz.1	Epha4	chr1	77363785	77511535	0	-1
uc007bre.1	mKIAA0694	chr1	80498217	80512077	0	1
uc007bro.1	AK141842	chr1	82229696	82283360	0	1
uc007bsw.1	Dner	chr1	84366450	84692047	1	0
uc007bvr.1	Cops7b	chr1	88483691	88501643	0	-1
uc007bwf.1	Chrnd	chr1	89087238	89095186	0	1
uc007bwh.1	Chrng	chr1	89102413	89107892	1	0
uc007bwo.1	Efhd1	chr1	89160971	89206238	0	1
uc007bww.1	3110079O15Rik	chr1	89366852	89371904	0	1
uc007byu.1	AK019125	chr1	90651465	90652308	1	-1
uc007bzj.1	Col6a3	chr1	92663435	92724466	1	1
uc007bzp.1	Lrrfip1	chr1	92895324	93024688	0	1
uc007cbq.1	AK003315 (Myeov2)	chr1	94533735	94538542	-1	0
uc007cdj.1	2310007B03Rik	chr1	95047950	95057487	0	1
uc007cdm.1	Sned1	chr1	95132505	95192870	1	-1
uc007cdv.1	Ppp1r7	chr1	95240233	95261474	-1	0
uc007cdx.1	Hdlbp	chr1	95302535	95375304	0	1
uc007cee.1	Bok	chr1	95582330	95591628	-1	1
ENSMUSG00000077014		chr1	98199762	98199762	0	-1
uc007cfi.1	mKIAA0433	chr1	99602777	99666455	0	-1
uc007cfo.1	Pam	chr1	99717692	99992088	1	1
uc007cgw.1	Bcl2	chr1	108434771	108608894	0	-1
uc007cha.1	Serpinb5	chr1	108757773	108778196	0	1
uc007chg.1	Serpinb3a	chr1	108942207	108948195	0	1
uc007chi.1	Serpinb3b	chr1	109050538	109057690	0	1
uc007chj.1	Serpinb3c	chr1	109168233	109174937	0	1
uc007chq.1	Serpinb10	chr1	109425591	109443247	0	1
uc007cim.1	Gli2	chr1	120730669	120949894	1	-1
uc007ciw.1	Epb4.1l5	chr1	121444710	121545361	-1	0
uc007cja.1	Tmem177	chr1	121804509	121809712	-1	0
uc007cji.1	Steap3	chr1	122123003	122167572	0	1
uc007ckg.1	Slc35f5	chr1	127457613	127491515	1	1
uc007ckk.1	E030049G20Rik	chr1	127810226	128726921	1	0
uc007ckx.1	Ccnt2	chr1	129670754	129698760	0	-1
uc007cln.1	Mcm6	chr1	130228187	130256043	-1	0
uc007cls.1	Cxcr4	chr1	130484806	130488778	0	1
uc007clx.1	Daf2	chr1	132285251	132319445	0	1
uc007cly.1	Cd55	chr1	132335628	132359218	1	1
uc007cmw.1	Dyrk3	chr1	133025033	133034685	-1	0
uc007cne.1	Ikbke	chr1	133151180	133175937	0	1
uc007cnv.1	Rab7l1	chr1	133763877	133769079	1	0
uc007cnx.1	Nucks1	chr1	133807136	133827620	0	-1
uc007cnz.1	Slc45a3	chr1	133859568	133877889	0	1
uc007cqj.1	sox-13	chr1	135278888	135320468	-1	0
uc007cql.1	Snrpe	chr1	135500494	135506755	-1	-1
uc007cqu.1	Atp2b4	chr1	135603266	135697224	1	0
uc007crc.1	Prelp	chr1	135806868	135817855	1	1
uc007crd.1	Fmod	chr1	135934102	135943070	1	1
uc007crh.1	Mybph	chr1	136090051	136130596	1	1
uc007crl.1	Myog	chr1	136186611	136188285	1	1
uc007csq.1	Lgr6	chr1	136882953	137001526	0	1
uc007cto.1	Csrp1	chr1	137625800	137647656	1	1
uc007ctq.1	Phlda3	chr1	137662735	137665088	0	1
uc007cts.1	Tnni1	chr1	137696423	137707204	1	1
uc007ctt.1	Lad1	chr1	137715188	137728911	0	1
uc007ctu.1	Tnnt2	chr1	137733005	137748610	1	1
uc007cub.1	Pkp1	chr1	137767974	137815392	1	1
uc007cul.1	Kif21b	chr1	138027998	138070616	-1	-1
uc007cuw.1	Zfp281	chr1	138521554	138521851	-1	0
uc007cvr.1	Lhx9	chr1	140721771	140738416	-1	-1
uc007cwp.1	BC026782	chr1	141706879	141915356	1	1
uc007cws.1	Cfh	chr1	141982455	142079771	1	1
uc007cxd.1	Trove2	chr1	145597950	145624085	0	-1
uc007cxg.1	Rgs2	chr1	145847145	145851154	1	0
uc007cyj.1	Hmcn1	chr1	152409712	152839932	1	-1
uc007cyz.1	Niban	chr1	153418694	153564363	1	1
uc007czg.1	Glt25d2	chr1	154247070	154355660	1	1
uc007czr.1	Lamc2	chr1	154969887	155033401	0	1
uc007czu.1	Lamc1	chr1	155066105	155179280	0	1
uc007czy.1	Dhx9	chr1	155302912	155334662	0	-1
uc007dac.1	Npl	chr1	155350168	155396777	0	1
uc007dae.1	Rgs16	chr1	155587522	155590764	1	0
uc007day.1	Mr1	chr1	156975027	156993795	1	0
uc007dbt.1	Cep350	chr1	157783041	157819999	1	0
uc007dcp.1	C530043G21Rik	chr1	158608706	158649019	0	1
uc007dcs.1	AK008856	chr1	158734301	158734301	-1	0
uc007ddr.1	Astn1	chr1	160292486	160618662	0	-1
uc007ddv.1	Pappa2	chr1	160641866	160886653	1	1
uc007dee.1	Tnn	chr1	162015168	162083646	1	1
uc007deh.1	Rabgap1l	chr1	162149330	162722871	1	0
ENSMUSG00000077648	SNORA26	chr1	162806337	162806337	-1	0
uc007dey.1	Dars2	chr1	162970770	163000158	-1	0
uc007dfl.1	Prdx6	chr1	163170271	163181162	0	-1
uc007dgx.1	Fmo1	chr1	164759711	164796376	1	1
uc007dhh.1	Prrx1	chr1	165175275	165242540	0	-1
uc007dho.1	Kifap3	chr1	165709878	165845886	0	-1
uc007diq.1	Dpt	chr1	166726878	166753325	1	1
uc007dix.1	Sft2d2	chr1	167104653	167124384	1	1
uc007djb.1	Iqwd1	chr1	167259654	167390261	1	0
uc007dkh.1	Dusp27	chr1	168028306	168057930	0	1
uc007dku.1	Uck2	chr1	169156223	169214917	-1	0
uc007dky.1	Mgst3	chr1	169302568	169323881	0	1
uc007dla.1	Rxrg	chr1	169528558	169569267	1	0
uc007dlm.1	Rgs5	chr1	171585649	171622332	1	1
uc007dmi.1	Olfml2b	chr1	172574979	172611857	1	0
uc007dmx.1	Fcgr3	chr1	172981329	172989411	0	1
uc007dnl.1	Fcer1g	chr1	173159712	173164342	0	1
uc007dns.1	Ppox	chr1	173207145	173211008	0	-1
uc007doe.1	Pvrl4	chr1	173300243	173316714	0	1
uc007doj.1	Usf1	chr1	173341491	173347793	0	-1
uc007dpy.1	Pea15a	chr1	174126879	174136737	0	1
uc007dpz.1	Casq1	chr1	174140530	174149564	1	1
uc007dqk.1	Pigm	chr1	174306693	174306693	-1	0
uc007dqm.1	Igsf9	chr1	174412368	174428488	0	-1
uc007dqp.1	Tagln2	chr1	174430380	174436723	0	1
uc007dtf.1	Grem2	chr1	176763947	176851713	1	1
uc007dtu.1	Exo1	chr1	177810952	177838577	-1	-1
uc007duz.1	2310005N03Rik	chr1	180249309	180266199	0	-1
uc007dvg.1	Kif26b	chr1	180728593	180862223	-1	-1
uc007dvi.1	BC023483	chr1	180867274	180867274	0	-1
uc007dwh.1	6330403A02Rik	chr1	182364401	182413259	1	1
uc007dwi.1	Parp1	chr1	182499123	182530613	-1	0
uc007dwx.1	Tmem63a	chr1	182872690	182904308	1	0
uc007dwz.1	Ephx1	chr1	182919693	182947576	0	1
uc007dxw.1	Degs1	chr1	184205910	184212753	0	1
uc007dye.1	Capn2	chr1	184397404	184447274	1	0
uc007dym.1	Dusp10	chr1	185858374	185898153	1	1
uc007dyn.1	Hlx	chr1	186551049	186555464	1	0
uc007dys.1	C130074G19Rik	chr1	186695814	186706596	0	1
uc007dzm.1	Lyplal1	chr1	187911784	187941066	-1	0
uc007dzo.1	Tgfb2	chr1	188447557	188528308	1	-1
uc007eak.1	Kcnk2	chr1	191031820	191226029	1	0
uc007eba.1	AK083547	chr1	191942142	191942142	1	-1
uc007ebb.1	Prox1	chr1	191945671	192040473	1	0
uc007ebj.1	Angel2	chr1	192750589	192768846	0	-1
uc007ecg.1	Nenf	chr1	193130678	193141894	0	1
uc007eco.1	Ints7	chr1	193399644	193445057	0	-1
uc007ecw.1	Nek2	chr1	193645461	193655847	-1	0
uc007edu.1	Syt14	chr1	194723514	194861824	0	-1
uc007eel.1	Camk1g	chr1	195172567	195196379	0	-1
uc007eem.1	AK014513	chr1	195333436	195335925	1	1
uc007een.1	Plxna2	chr1	196446048	196638293	1	1
uc007eep.1	Cd34	chr1	196765124	196786001	0	1
uc007ehh.1	Akap12	chr10	5987093	6079887	0	1
uc007eiu.1	Sash1	chr10	8442037	8605552	0	1
uc007eiw.1	Samd5	chr10	9347078	9394338	1	0
uc007ekj.1	Plagl1	chr10	12810723	12846952	1	1
uc007elk.1	Gpr126	chr10	14122425	14264725	1	1
uc007emz.1	Perp	chr10	18564882	18575491	0	1
uc007eoa.1	Pde7b	chr10	20119561	20444509	1	1
uc007equ.1	Moxd1	chr10	23943343	24021306	1	0
uc007eqx.1	Enpp1	chr10	24361247	24431617	0	1
uc007evl.1	Lama4	chr10	38685655	38829702	1	1
uc007ews.1	Amd2	chr10	40007293	40021561	-1	0
uc007ezl.1	Cd24a	chr10	43298991	43302425	0	-1
uc007faz.1	Vgll2	chr10	51742523	51747237	1	0
uc007fbw.1	Man1a	chr10	53625846	53795358	0	1
uc007fdo.1	P4ha1	chr10	58786133	58833762	0	1
uc007ffd.1	Unc5b	chr10	60225399	60293838	-1	0
uc007ffu.1	Adamts14	chr10	60659879	60736132	0	1
uc007fge.1	Ppa1	chr10	61111388	61136582	-1	0
uc007fgg.1	Sar1a	chr10	61143102	61154059	0	1
uc007fgr.1	Ass1	chr10	61533781	61533781	0	1
uc007fhi.1	Srgn	chr10	61957180	61970406	0	1
uc007fji.1	Dna2l	chr10	62409833	62436004	-1	0
uc007fjx.1	mKIAA4170	chr10	62578559	62666486	0	1
uc007fmm.1	Tmem26	chr10	68186540	68241202	1	0
uc007fof.1	Bicc1	chr10	70387850	70622195	1	0
uc007fqt.1	Susd2	chr10	75099383	75106633	0	1
uc007frb.1	Gstt3	chr10	75236897	75243592	0	1
uc007frc.1	Gstt1	chr10	75246586	75261145	1	0
uc007fuu.1	Col6a2	chr10	76058517	76085998	1	1
uc007fux.1	Col6a1	chr10	76171557	76188573	1	1
uc007fvj.1	Pofut2	chr10	76722053	76731300	0	1
uc007fzi.1	Cdc34	chr10	79147580	79150601	-1	0
uc007gae.1	BC005764	chr10	79327553	79336765	0	-1
uc007gcj.1	Gamt	chr10	79721053	79723490	0	1
uc007gct.1	Reep6	chr10	79792931	79797882	0	1
uc007gcv.1	Adamtsl5	chr10	79802694	79811153	0	1
uc007gdd.1	Uqcr	chr10	79865763	79869256	-1	0
uc007ghx.1	Nfic	chr10	80858999	80883023	0	1
uc007gkq.1	Ckap4	chr10	83989050	83996210	0	1
uc007gnj.1	Bpil2	chr10	85422462	85474556	0	1
uc007gqv.1	Igf1	chr10	87321940	87393442	1	1
uc007grt.1	8030451F13Rik	chr10	87981100	88067648	1	1
uc007gtl.1	1200009F10Rik	chr10	90545820	90564531	0	1
uc007gwx.1	Dcn	chr10	96942266	96980125	1	1
uc007gwz.1	Lum	chr10	97028474	97034543	1	1
uc007gxa.1	Kera	chr10	97069855	97075455	1	1
uc007gxb.1	Epyc	chr10	97106701	97143757	1	1
uc007gxh.1	Wdr51b	chr10	98569819	98659274	-1	0
uc007gxk.1	Dusp6	chr10	98725894	98728647	-1	0
uc007gxp.1	Kitl	chr10	99478464	99558674	0	1
uc007gyf.1	Pamci	chr10	101974881	102007440	-1	1
uc007gym.1	Tmtc2	chr10	104624730	105010754	1	0
uc007gyz.1	Myf5	chr10	106919963	106922490	0	1
uc007gza.1	Myf6	chr10	106929933	106931264	0	1
uc007hda.1	Lyzs	chr10	116714615	116729783	0	1
uc007hdi.1	Cpm	chr10	117096836	117120357	0	1
uc007hfa.1	1190005P17Rik	chr10	119664136	119668294	-1	0
uc007hfb.1	Hmga2	chr10	119798339	119913023	0	-1
uc007hhb.1	Lrig3	chr10	125403340	125451736	0	-1
uc007hka.1	Stat6	chr10	127080076	127103442	0	1
uc007hkl.1	Zbtb39	chr10	127176671	127178590	-1	0
uc007hmq.1	Obfc2b	chr10	127838481	127846804	-1	0
uc007hne.1	Myl6b	chr10	127931232	127935717	0	1
uc007hng.1	Mbc2	chr10	127947319	127962545	0	1
uc007hot.1	Gdf11	chr10	128321627	128328323	-1	0
uc007hss.1	Limk2	chr11	3243316	3309072	0	1
uc007hte.1	Smtn	chr11	3417546	3439154	0	1
uc007htj.1	AK165129	chr11	3539797	3547536	1	-1
uc007htw.1	Tcn2	chr11	3817212	3832008	1	1
uc007hve.1	Cabp7	chr11	4638837	4646647	0	-1
uc007hvk.1	Nipsnap1	chr11	4774039	4793132	0	-1
uc007hvw.1	Ewsr1	chr11	4969737	4999013	0	-1
uc007hwh.1	Kremen1	chr11	5091589	5161475	0	1
uc007hwm.1	Xbp1	chr11	5421041	5424695	1	0
uc007hxe.1	Pgam2	chr11	5701658	5703302	1	1
uc007hxg.1	Aebp1	chr11	5761952	5771274	1	1
uc007hyp.1	H2afz	chr11	6328160	6344417	0	-1
uc007hyr.1	AK009365	chr11	6367615	6367615	1	0
uc007hys.1	Purb	chr11	6374787	6374787	0	1
uc007hzi.1	Igfbp3	chr11	7106131	7113416	1	1
uc007hzj.1	Tns3	chr11	8331676	8564491	1	-1
ENSMUSG00000077232	SCARNA4	chr11	11813661	11813661	0	-1
uc007ibn.1	Egfr	chr11	16652217	16811502	1	1
uc007icc.1	Pno1	chr11	17103211	17111342	-1	0
uc007ice.1	C1d	chr11	17157641	17166567	1	-1
uc007icl.1	Meis1	chr11	18780453	18918248	-1	0
uc007idb.1	Slc1a4	chr11	20202209	20231953	1	1
uc007idg.1	Aftph	chr11	20585093	20641329	0	1
uc007idj.1	1110067D22Rik	chr11	20723585	20731000	0	1
uc007ifp.1	Papolg	chr11	23762694	23795041	0	-1
uc007ifs.1	Bcl11a	chr11	23978191	24072678	0	-1
ENSMUSG00000077669	SNORA17	chr11	25138592	25138592	0	-1
uc007ign.1	Efemp1	chr11	28753219	28826175	1	0
uc007ihs.1	Spnb2	chr11	29999411	30167980	1	1
uc007iic.1	4933407N01Rik	chr11	30829785	30853934	1	0
uc007ija.1	3300001G02Rik	chr11	32105416	32108690	0	-1
uc007ijb.1	Rhbdf1	chr11	32109584	32122173	1	1
uc007ijj.1	Hba-x	chr11	32176641	32177907	-1	-1
uc007ijk.1	Hba-a2	chr11	32183690	32184266	0	1
uc007ikc.1	Fgf18	chr11	33017478	33047254	0	1
uc007ikm.1	Gabrp	chr11	33450789	33478837	1	-1
uc007ily.1	Nudcd2	chr11	40547156	40552672	0	-1
uc007ilz.1	Ccng1	chr11	40562074	40568534	0	1
uc007imn.1	Pttg1	chr11	43233774	43239109	0	-1
uc007imr.1	C1qtnf2	chr11	43287847	43304238	1	1
uc007ims.1	Ccnjl	chr11	43342317	43398806	-1	0
uc007inj.1	Ebf1	chr11	44431670	44818219	1	-1
uc007ioa.1	9530066K23Rik	chr11	45961726	45979764	0	1
uc007ioy.1	Sgcd	chr11	46709805	47801817	1	1
uc007ipc.1	Trim41	chr11	48619929	48629368	0	-1
uc007iqb.1	Mgat1	chr11	49057780	49074078	1	0
uc007iqu.1	Flt4	chr11	49423248	49464387	0	1
uc007iro.1	Tbc1d9b	chr11	49944861	49984201	1	0
uc007irw.1	Sqstm1	chr11	50013669	50024074	1	0
uc007isf.1	Canx	chr11	50107974	50139015	0	1
uc007isj.1	Hnrph1	chr11	50190636	50199279	0	-1
uc007iso.1	Adamts2	chr11	50415587	50617093	0	1
uc007isq.1	Zfp354c	chr11	50624610	50641103	1	0
uc007iuh.1	0610009B22Rik	chr11	51498906	51502066	1	0
uc007iui.1	Sec24a	chr11	51505787	51577075	1	1
uc007ivg.1	AK202663	chr11	52065810	52096442	-1	0
uc007ivm.1	Vdac1	chr11	52187824	52201948	0	1
uc007iwh.1	2006-09-07	chr11	53333379	53354568	1	1
uc007iwl.1	Kif3a	chr11	53380909	53414543	1	-1
uc007ixd.1	Slc22a21	chr11	53764390	53792982	1	0
uc007ixh.1	P4ha2	chr11	53914514	53944720	1	1
uc007iyk.1	Gpx3	chr11	54716376	54722965	0	1
uc007iyr.1	Anxa6	chr11	54792618	54846875	1	1
uc007iyw.1	Gm2a	chr11	54911649	54922913	1	1
uc007izg.1	Sparc	chr11	55208030	55233337	1	1
uc007izj.1	Atox1	chr11	55260166	55274611	0	1
uc007izm.1	AK171960	chr11	55315033	55315033	0	-1
uc007jaz.1	Zfp672	chr11	58128717	58136777	1	0
uc007jcn.1	Zfp39	chr11	58701677	58717632	1	0
uc007jcr.1	Hist3h2ba	chr11	58762429	58762429	0	-1
uc007jdh.1	AK162965	chr11	59011294	59015654	1	0
uc007jdu.1	Jmjd4	chr11	59263609	59268824	0	-1
uc007jfp.1	Tom1l2	chr11	60040223	60166277	1	0
uc007jgo.1	Shmt1	chr11	60602418	60624409	-1	0
uc007jhc.1	Usp22	chr11	60965461	60988232	1	0
uc007jhf.1	Aldh3a2	chr11	61058268	61080373	1	1
uc007jhm.1	Mfap4	chr11	61298965	61301269	1	1
uc007jhv.1	Epn2	chr11	61330770	61393099	0	1
uc007jje.1	Pigl	chr11	62271975	62326418	0	-1
uc007jkh.1	Fam18b	chr11	62693004	62707651	1	1
uc007jkm.1	Pmp22	chr11	62945036	62971758	1	1
uc007jkn.1	Hs3st3b1	chr11	63698223	63734856	0	-1
uc007jkr.1	Hs3st3a1	chr11	64248840	64333715	0	-1
uc007jlw.1	Myh3	chr11	66891868	66915661	1	1
uc007jml.1	Myh8	chr11	67090648	67121853	1	1
uc007jnb.1	Dhrs7c	chr11	67611789	67629264	0	1
uc007jnm.1	Ntn1	chr11	68022880	68200129	0	1
uc007joc.1	Ndel1	chr11	68634994	68685302	1	1
uc007jpc.1	Tmem107	chr11	68884325	68885935	0	1
uc007jpf.1	Per1	chr11	68908777	68922603	1	1
uc007jpk.1	Alox12b	chr11	68970585	68983070	0	1
uc007jpw.1	Chd3	chr11	69156789	69182677	1	-1
uc007jqi.1	Efnb3	chr11	69367654	69373221	0	-1
uc007jqx.1	Cd68	chr11	69477873	69479541	1	1
uc007jrm.1	Zbtb4	chr11	69579509	69609342	1	1
uc007jrr.1	Fgf11	chr11	69611689	69614970	1	0
uc007jrw.1	Nlgn2	chr11	69636647	69650569	1	0
uc007jsd.1	Kctd11	chr11	69691203	69691203	0	1
uc007jsj.1	2810408A11Rik	chr11	69710880	69713823	0	-1
uc007jsq.1	Eif5a	chr11	69730232	69734668	-1	0
uc007juc.1	Bcl6b	chr11	70037662	70043216	1	0
uc007juj.1	Alox12	chr11	70054965	70068640	0	1
uc007jvs.1	Rnf167	chr11	70461091	70464459	1	0
uc007jvw.1	ENO3	chr11	70470733	70475885	0	1
uc007jxo.1	6330403K07Rik	chr11	70845444	70846025	0	-1
uc007jym.1	Slc13a5	chr11	72055603	72081383	0	1
uc007jyv.1	Smtnl2	chr11	72203651	72224774	1	1
uc007jyw.1	Ggt6	chr11	72249055	72250668	0	1
uc007jyz.1	BC011467	chr11	72265148	72302938	0	1
uc007kdc.1	Hic1	chr11	74978090	74982513	1	0
uc007kdi.1	Rpa1	chr11	75113881	75161742	-1	0
uc007kdp.1	Serpinf1	chr11	75223540	75236014	0	1
uc007kdv.1	AK008813	chr11	75275062	75278816	-1	0
uc007kdw.1	2010305C02Rik	chr11	75281600	75282989	1	1
uc007kem.1	Myo1c	chr11	75465030	75486118	1	1
uc007kga.1	Cpd	chr11	76590713	76659729	0	1
uc007kgu.1	Ankrd13b	chr11	77284015	77302962	0	-1
ENSMUSG00000077442	SNORA17	chr11	77472106	77472106	-1	1
uc007khd.1	Nufip2	chr11	77499669	77523215	0	1
uc007kii.1	Tlcd1	chr11	77990236	77993481	0	1
uc007kiv.1	Spag5	chr11	78115143	78135664	-1	-1
uc007kiw.1	Aldoc	chr11	78136721	78139790	0	1
uc007kjb.1	Unc119	chr11	78157026	78162067	0	-1
uc007kjs.1	Ift20	chr11	78349970	78354402	1	0
uc007kjv.1	Tmem97	chr11	78355334	78364061	0	1
uc007kkd.1	Lgals9	chr11	78776909	78798309	1	1
uc007kkf.1	Ksr1	chr11	78828323	78959587	1	0
uc007kkh.1	Wsb1	chr11	79052914	79067871	1	-1
uc007kmh.1	Myo1d	chr11	80295652	80593220	1	1
uc007kmj.1	Tmem98	chr11	80623929	80634716	0	-1
uc007kmr.1	Ccl11	chr11	81871454	81875731	-1	1
uc007kol.1	AK079857	chr11	83037973	83037973	1	0
uc007kor.1	Ap2b1	chr11	83116226	83216076	1	0
uc007kpe.1	Taf15	chr11	83286650	83319942	0	-1
uc007kqr.1	Mrm1	chr11	84626590	84632376	0	1
uc007ksl.1	0610013E23Rik	chr11	86298189	86309344	1	1
uc007kte.1	Gdpd1	chr11	86847416	86887372	0	-1
uc007kth.1	Prr11	chr11	86903260	86922147	-1	0
uc007kts.1	2006-09-03	chr11	87391946	87403834	1	1
uc007kvc.1	Sfrs1	chr11	87861193	87862567	0	-1
uc007kvf.1	Vezf1	chr11	87881876	87894926	0	-1
uc007kvu.1	Akap1	chr11	88692131	88725726	0	1
uc007kvx.1	Scpep1	chr11	88785460	88816642	0	1
uc007kwh.1	Nog	chr11	89162660	89162660	1	-1
uc007kwl.1	Pctp	chr11	89844750	89864041	-1	0
uc007kwu.1	DQ712556	chr11	90337826	90337826	0	-1
uc007kwz.1	Cox11	chr11	90499502	90548855	0	1
uc007kxm.1	Mbtd1	chr11	93747544	93804988	0	-1
uc007kxu.1	Nme1	chr11	93820245	93829552	-1	0
uc007kxv.1	JSAP2	chr11	93857409	93984062	1	0
uc007kyh.1	3300001P08Rik	chr11	94152486	94183028	0	-1
uc007kyp.1	Cacna1g	chr11	94269869	94334691	1	0
uc007kyu.1	Epn3	chr11	94352318	94361027	0	1
uc007kzc.1	BC018371	chr11	94418426	94462972	1	0
uc007kze.1	Lrrc59	chr11	94491202	94515031	-1	0
uc007kzh.1	Xylt2	chr11	94525195	94538605	1	0
uc007kzn.1	Col1a1	chr11	94797613	94812817	1	1
uc007kzo.1	Sgca	chr11	94824107	94837441	1	1
uc007kzu.1	Pdk2	chr11	94887581	94902457	1	0
uc007lam.1	Ngfr	chr11	95430168	95448829	1	1
uc007lay.1	AK085396	chr11	95818491	95866781	-1	-1
uc007lck.1	Cbx1	chr11	96650465	96668713	0	-1
uc007lcu.1	Copz2	chr11	96711221	96722194	1	1
uc007ldc.1	Pnpo	chr11	96799137	96805049	0	1
uc007lds.1	Tbkbp1	chr11	96997517	97011332	1	0
uc007leg.1	E130012A19Rik	chr11	97488720	97488720	-1	0
uc007lex.1	B230217C12Rik	chr11	97702098	97703518	0	-1
uc007lff.1	Cacnb1	chr11	97864248	97883658	1	1
uc007lfj.1	Rpl19	chr11	97889153	97891591	0	1
uc007lgi.1	Erbb2	chr11	98273815	98300172	1	1
uc007lic.1	Top2a	chr11	98854284	98885376	0	-1
uc007lii.1	Smarce1	chr11	99070386	99091736	0	-1
uc007lir.1	Krt10	chr11	99246606	99250060	0	1
uc007lkd.1	Krt31	chr11	99907962	99911478	0	1
uc007lkh.1	X65506	chr11	99963360	99963360	0	1
uc007lkj.1	Krt13	chr11	99978922	99982361	0	1
uc007lkk.1	Krt15	chr11	99993087	99996718	1	1
uc007lkm.1	Krt19	chr11	100002136	100006757	1	1
uc007lko.1	Krt14	chr11	100064489	100068253	1	1
uc007lkq.1	Krt16	chr11	100107424	100109690	1	1
uc007lks.1	Krt17	chr11	100117555	100121852	1	1
uc007lkz.1	Jup	chr11	100231960	100258965	0	1
uc007lla.1	1110036O03Rik	chr11	100270400	100275513	1	1
uc007llb.1	Fkbp10	chr11	100277049	100302168	1	0
uc007lmi.1	Stat5b	chr11	100642054	100711728	0	1
uc007lml.1	Stat5a	chr11	100720725	100745173	0	1
uc007lmo.1	Stat3	chr11	100748146	100800570	0	1
uc007lmr.1	Ptrf	chr11	100818081	100831322	1	1
uc007lmz.1	Naglu	chr11	100931205	100937587	0	1
uc007lno.1	Plekhh3	chr11	101024015	101032068	0	1
uc007lox.1	Ifi35	chr11	101309736	101332402	0	1
uc007lpc.1	Brca1	chr11	101350093	101413096	-1	0
uc007lpp.1	Rdm1	chr11	101489288	101497073	1	0
uc007lpq.2	Arl4d	chr11	101526884	101527887	0	1
uc007lps.1	Etv4	chr11	101631055	101646456	-1	0
uc007lpx.1	Meox1	chr11	101738847	101754870	1	0
uc007lqa.1	Dusp3	chr11	101835522	101845928	0	1
uc007lqu.1	Hdac5	chr11	102057087	102091319	0	1
uc007lqz.1	BC030867	chr11	102110207	102125971	-1	0
uc007lrp.1	Slc4a1	chr11	102210163	102226397	-1	0
uc007lrv.1	Grn	chr11	102291844	102297662	1	1
uc007lsk.1	Gja7	chr11	102660920	102680852	0	-1
uc007lsp.1	Eftud2	chr11	102699839	102742213	-1	0
uc007ltb.1	Dcakd	chr11	102855373	102878364	-1	-1
uc007lto.1	Hexim1	chr11	102977666	102977666	1	0
uc007lvr.1	Wnt9b	chr11	103588842	103611033	-1	0
uc007lvs.1	Wnt3	chr11	103635564	103677409	0	1
uc007lwj.1	1700081L11Rik	chr11	104194561	104329913	0	-1
uc007lwt.1	Myl4	chr11	104411976	104448400	1	1
uc007lxh.1	Mrc2	chr11	105153967	105211023	0	1
uc007lxr.1	Cyb561	chr11	105795027	105805446	0	1
uc007lyd.1	Limd2	chr11	106017571	106021709	0	-1
uc007lyx.1	Icam2	chr11	106238970	106243769	0	1
ENSMUSG00000080540	SNORA76	chr11	106362559	106362559	1	0
uc007lzb.1	Tex2	chr11	106363462	106474175	0	1
uc007lze.1	Pecam1	chr11	106515555	106611491	1	1
uc007may.1	Cacng1	chr11	107564539	107577497	1	1
uc007mcq.1	Wipi1	chr11	109434840	109472574	1	0
uc007mct.1	Prkar1a	chr11	109511836	109528757	0	1
uc007mdh.1	Abca9	chr11	109962305	110029291	1	1
uc007med.1	Sox9	chr11	112643567	112646012	0	-1
uc007mfd.1	Sdk2	chr11	113642117	113927121	1	1
uc007mfm.1	Ttyh2	chr11	114536781	114580458	1	1
uc007mgp.1	Slc9a3r1	chr11	115024661	115041652	0	1
uc007mhn.1	Kctd2	chr11	115281478	115291664	1	0
uc007mjv.1	Wbp2	chr11	115939911	115948185	0	1
uc007mjw.1	Trim47	chr11	115967155	115970866	0	1
uc007mkj.1	Acox1	chr11	116033221	116076180	0	1
uc007mkp.1	Evpl	chr11	116081877	116099283	0	1
uc007mlb.1	1110014K08Rik	chr11	116295411	116299307	-1	0
uc007mma.1	St6galnac2	chr11	116538024	116555783	1	-1
uc007mmf.1	Mxra7	chr11	116664718	116689060	1	1
uc007mmp.1	Mfsd11	chr11	116714611	116735134	1	0
uc007mmx.1	BC037520	chr11	116938125	116940115	1	0
uc007mow.1	Timp2	chr11	118162399	118216298	1	1
uc007mpt.1	Cbx2	chr11	118884368	118889242	-1	-1
uc007mqg.1	Gaa	chr11	119129300	119146330	1	1
uc007mrg.1	Baiap2	chr11	119804432	119867704	0	1
uc007mrv.1	1810073N04Rik	chr11	119965298	120012321	0	1
uc007msb.1	AK164256	chr11	120046748	120050754	0	-1
uc007mti.1	P4hb	chr11	120421633	120433975	0	1
uc007mtj.1	Arhgdia	chr11	120438561	120442865	0	1
uc007mtv.1	Pycr1	chr11	120497229	120504482	0	1
uc007muc.1	Stra13	chr11	120572262	120575028	0	1
uc007muj.1	Cbr2	chr11	120590852	120593241	0	1
uc007muk.1	AK199756	chr11	120624281	120624352	-1	-1
uc007mul.1	AK195902	chr11	120625000	120625000	-1	-1
uc007mum.1	Rfng	chr11	120642072	120645237	1	0
uc007mvu.1	Rab40b	chr11	121217456	121249340	0	1
uc007mwd.1	Metrnl	chr11	121563755	121577081	1	1
uc007mwg.1	1700012B15Rik	chr12	3235513	3239112	0	1
uc007mxa.1	Dnmt3a	chr12	3835045	3907606	-1	-1
uc007mxr.1	Ncoa1	chr12	4249458	4416700	1	1
uc007mxv.1	Itsn2	chr12	4620058	4745022	0	1
uc007myi.1	0610009D07Rik	chr12	4824439	4833836	-1	0
uc007myr.1	Ubxd4	chr12	4885837	4914182	-1	0
uc007mzp.1	Rhob	chr12	8504566	8504566	0	1
uc007nag.1	Matn3	chr12	8954830	8977332	1	1
uc007nav.1	5830483C08Rik	chr12	11247744	11272402	-1	0
uc007nbc.1	D12Ertd553e	chr12	12269016	12379582	0	1
uc007nbf.1	Mycn	chr12	12942913	12948459	-1	-1
uc007nbn.1	AW125753	chr12	14154426	14158660	0	1
uc007nbz.1	Greb1	chr12	16677439	16807453	-1	0
uc007ncc.1	E2f6	chr12	16817861	16832205	-1	0
uc007ncg.1	Rock2	chr12	16901820	16991457	0	1
uc007nck.1	Pqlc3	chr12	16995486	17006618	0	1
uc007ncu.1	Nol10	chr12	17355308	17435934	-1	0
uc007ncv.1	Odc1	chr12	17551714	17557445	-1	0
uc007ncw.1	Hpcal1	chr12	17697647	17774031	-1	0
uc007neb.1	EG432637	chr12	22171735	22212188	-1	0
uc007nem.1	Grhl1	chr12	25257262	25300700	0	1
uc007ner.1	Rrm2	chr12	25393174	25397946	-1	-1
uc007net.1	Mboat2	chr12	25516474	25643820	0	1
uc007ney.1	BC023202	chr12	25645524	25645524	0	1
uc007nez.1	C330002I19Rik	chr12	25659810	25747595	0	1
uc007nfn.1	Sox11	chr12	28020102	28020102	0	-1
uc007nft.1	Rnaseh1	chr12	29334523	29343872	-1	0
uc007nfv.1	Adi1	chr12	29360084	29365843	-1	1
uc007ngb.1	Tssc1	chr12	29436739	29551817	-1	0
uc007ngv.1	Acp1	chr12	31569209	31596373	-1	0
uc007nhc.1	Lamb1-1	chr12	31950190	32014235	0	1
uc007nhl.1	Cbll1	chr12	32171791	32179472	-1	0
uc007nhr.1	Dus4l	chr12	32324968	32339584	-1	0
uc007nif.1	Pbef1	chr12	33505364	33535296	-1	0
uc007nih.1	Sypl	chr12	33638847	33660473	0	1
uc007njf.1	Snx13	chr12	35731903	35828771	0	1
uc007nji.1	Ahr	chr12	36182654	36219246	1	1
uc007njn.1	Tspan13	chr12	36741172	36768855	-1	0
uc007njx.1	Sostdc1	chr12	37040843	37043634	1	0
uc007nkv.1	Scin	chr12	40786360	40860505	1	1
uc007nkx.1	Gm889	chr12	40902972	40925811	0	1
uc007nml.1	6030408C04Rik	chr12	52449357	52473418	-1	0
uc007nmo.1	Scfd1	chr12	52478570	52550921	0	1
uc007nna.1	D930036F22Rik	chr12	52976861	53072204	0	1
uc007nnd.1	6530401N04Rik	chr12	53089327	53107388	-1	0
uc007nns.1	Egln3	chr12	55280260	55304199	0	1
uc007nnx.1	Cfl2	chr12	55959821	55963761	0	1
uc007nnz.1	Baz1a	chr12	55994561	56022026	-1	0
uc007nob.1	cbp146	chr12	56035843	56087148	-1	0
uc007nod.1	2700097O09Rik	chr12	56146680	56180980	-1	0
uc007nof.1	Srp54a	chr12	56181485	56213788	-1	0
uc007noq.1	Psma6	chr12	56499916	56519229	-1	0
uc007npv.1	Clec14a	chr12	59365714	59365714	1	0
ENSMUSG00000077703	SNORA17	chr12	65837414	65837414	0	1
uc007nrg.1	C79407	chr12	66233747	66273465	-1	0
uc007nrp.1	Rps29	chr12	70258734	70260003	-1	0
uc007nrs.1	Rpl36al	chr12	70283751	70284983	-1	1
uc007nrt.1	1110034A24Rik	chr12	70290851	70297502	-1	0
uc007nrv.1	Pole2	chr12	70302782	70329107	-1	0
uc007nsi.1	AK179786	chr12	70472152	70472152	0	1
ENSMUSG00000076174		chr12	70662221	70662221	0	1
uc007nsl.1	Gm71	chr12	70678648	70683739	-1	0
uc007nsq.1	L2hgdh	chr12	70791460	70825662	0	1
uc007ntf.1	Nin	chr12	71112443	71212843	0	1
uc007ntm.1	Pygl	chr12	71291801	71328343	0	1
uc007ntu.1	Txndc1	chr12	71554160	71566973	0	1
uc007nty.1	Actr10	chr12	72038909	72062884	-1	0
uc007nun.1	2700049A03Rik	chr12	72237857	72343953	-1	0
uc007nvs.1	Dhrs7	chr12	73751356	73765615	0	1
uc007nvz.1	AK035058	chr12	74140326	74142693	0	-1
uc007nwb.1	Six4	chr12	74201272	74213343	-1	0
uc007nwf.1	Trmt5	chr12	74381396	74387682	-1	0
uc007nwm.1	Tmem30b	chr12	74644100	74644100	-1	0
uc007nwn.1	Prkch	chr12	74686051	74877929	0	1
uc007nxa.1	Rhoj	chr12	76409322	76501117	0	1
uc007nxk.1	Sgpp1	chr12	76815284	76835912	0	1
uc007nxz.1	Mthfd1	chr12	77356395	77420588	-1	0
uc007nyo.1	Spnb1	chr12	77681501	77810933	-1	1
uc007oab.1	Rdh12	chr12	80309924	80322962	0	1
uc007olc.1	Flrt2	chr12	96930499	97016738	1	0
uc007otp.1	Fbln5	chr12	102984784	103056948	1	0
uc007pap.1	AK157178	chr12	110779229	110809616	1	0
uc007paz.1	AF498300 (Rian)	chr12	110858537	110872442	1	1
uc007pip.1	AK087718	chr13	3477501	3487304	-1	-1
uc007pja.1	Calml3	chr13	3802173	3802173	0	1
uc007pjb.1	Calm4	chr13	3837011	3853589	0	1
ENSMUSG00000077473	SNORA17	chr13	5189076	5189076	0	-1
uc007pjw.1	Klf6	chr13	5860761	5866478	1	1
uc007pkn.1	Idi1	chr13	8885227	8889594	-1	1
uc007pli.1	Actn2	chr13	12361703	12432661	1	1
uc007pmf.1	Nid1	chr13	13529967	13602227	1	1
uc007pnq.1	Gli3	chr13	15555092	15816306	1	-1
uc007ppe.1	Epdr1	chr13	19683591	19711191	0	1
uc007ppg.1	Sfrp4	chr13	19715088	19721954	0	1
uc007ppm.1	mKIAA0281	chr13	20182494	20696972	0	1
uc007pry.1	Zfp184	chr13	22036977	22050309	0	-1
uc007ptn.1	Zfp322a	chr13	23447229	23461004	0	-1
uc007pue.1	Hist1h2bg	chr13	23663285	23663285	0	-1
uc007pup.1	Hfe	chr13	23795721	23802558	0	1
uc007puz.1	Hist1h1a	chr13	23855567	23855567	0	-1
uc007pwg.1	Gmnn	chr13	24843721	24853456	-1	0
uc007pwi.1	BC005537	chr13	24893548	24904516	0	1
uc007pyi.1	BC025054	chr13	28551908	28977013	1	-1
uc007pyk.1	Sox4	chr13	29042614	29042614	0	-1
uc007pyq.1	E2f3	chr13	30001654	30077169	-1	0
uc007pyt.1	Mboat1	chr13	30228362	30337218	0	1
uc007pyu.1	Agtr1a	chr13	30428332	30472784	0	1
uc007pyw.1	Dusp22	chr13	30751993	30802608	0	1
uc007pzp.1	Foxc1	chr13	31898521	31898521	1	-1
uc007pzq.1	Gmds	chr13	31911477	32430253	1	0
uc007qao.1	Serpinb6a	chr13	34009806	34027815	0	1
uc007qas.1	Nqo2	chr13	34056634	34077200	0	1
uc007qav.1	AK015611	chr13	34078555	34124372	0	1
uc007qbb.1	Tubb2a	chr13	34166151	34169772	1	1
uc007qbd.1	Tubb2b	chr13	34218882	34222068	1	0
uc007qbg.1	3110004L20Rik	chr13	34271027	34436048	1	0
uc007qbi.1	1300014I06Rik	chr13	34719754	34744062	1	1
uc007qch.1	Rpp40	chr13	35985369	35998094	-1	0
uc007qci.1	AK079637	chr13	36059823	36060053	-1	0
uc007qcm.1	Nrn1	chr13	36817515	36826123	1	1
uc007qcn.1	F13a1	chr13	36959072	37142076	0	1
uc007qcr.1	Ly86	chr13	37437229	37510418	1	1
uc007qdc.1	Ssr1	chr13	38058532	38085885	0	1
uc007qdk.1	BC033467	chr13	38278486	38286577	1	1
uc007qdq.1	Txndc5	chr13	38592168	38620442	0	1
uc007qfb.1	Elovl2	chr13	41277875	41315745	-1	-1
uc007qfd.1	Nedd9	chr13	41406824	41582558	1	1
uc007qfh.1	9530008L14Rik	chr13	41858665	41942837	0	1
uc007qge.1	AK217959	chr13	43635521	43635521	0	1
uc007qgr.1	Jarid2	chr13	44826210	45015179	0	1
uc007qha.1	Gmpr	chr13	45602858	45641253	0	1
uc007qhc.1	Atxn1	chr13	45650312	46060228	1	1
uc007qhe.1	Rbm24	chr13	46513669	46524337	0	1
uc007qhf.1	Cap2	chr13	46597539	46743674	1	1
uc007qhx.1	Rnf144b	chr13	47218097	47339736	0	1
uc007qii.1	Ptpdc1	chr13	48673258	48720747	1	-1
uc007qio.1	BC010304	chr13	48974609	49062727	0	1
uc007qip.1	AK021143	chr13	49063656	49065274	1	-1
uc007qiw.1	Ninj1	chr13	49282924	49290996	0	1
uc007qjk.1	Cenpp	chr13	49559443	49747969	0	1
ENSMUSG00000076059	mmu-mir-683	chr13	50696367	50696367	-1	0
uc007qlx.1	AK020502	chr13	51193741	51196085	0	-1
uc007qmf.1	Edg3	chr13	51504148	51514024	0	-1
uc007qmg.1	Shc3	chr13	51526433	51662360	0	1
uc007qmh.1	Cks2	chr13	51740714	51745708	-1	0
uc007qnh.1	Nfil3	chr13	53062589	53076232	0	1
uc007qnw.1	Msx2	chr13	53562276	53567715	0	-1
uc007qom.1	Cltb	chr13	54694346	54712461	0	1
uc007qqb.1	Fgfr4	chr13	55254190	55269416	0	1
uc007qrc.1	Dbn1	chr13	55575177	55589482	0	-1
uc007qsm.1	Cxcl14	chr13	56393853	56397496	1	0
uc007qsv.1	Tgfbi	chr13	56710966	56740081	1	0
ENSMUSG00000077279	SNORA17	chr13	57032202	57032202	0	1
uc007qtf.1	AK019388	chr13	58227262	58227262	0	-1
uc007qtr.1	BC020449	chr13	58482767	58486201	0	1
uc007qvi.1	Gas1	chr13	60275783	60275783	1	0
uc007qyl.1	Habp4	chr13	64263389	64286605	1	0
uc007qyw.1	Ctsl	chr13	64464927	64471559	1	0
uc007rcf.1	Adcy2	chr13	68758950	69137964	1	1
uc007rck.1	Srd5a1	chr13	69712351	69749860	0	1
uc007rcp.1	3110006E14Rik	chr13	69841720	69877451	1	-1
uc007rdd.1	Irx1	chr13	72095703	72100689	1	0
uc007rde.1	Irx2	chr13	72766458	72770741	0	1
uc007rdp.1	Tert	chr13	73764448	73786386	0	-1
uc007rea.1	Slc12a7	chr13	73870543	73952314	0	-1
uc007rei.1	Trip13	chr13	74049928	74074955	-1	0
uc007rfk.1	Cast	chr13	74831744	74945886	1	1
uc007rfx.1	Glrx	chr13	75977373	75986702	0	1
uc007rhe.1	Nr2f1	chr13	78328262	78337381	-1	0
uc007rhx.1	Polr3g	chr13	81812881	81849857	0	1
uc007rie.1	Mef2c	chr13	83643220	83801922	1	1
uc007rio.1	AK053270	chr13	84359219	84361780	-1	0
uc007rjf.1	Hapln1	chr13	89680413	89747479	1	1
uc007rks.1	Serinc5	chr13	93381095	93477979	0	1
uc007rku.1	Thbs4	chr13	93521562	93564560	1	1
uc007rlp.1	Lhfpl2	chr13	94827787	94961821	1	1
uc007rmm.1	F2rl1	chr13	96281713	96295023	0	1
uc007rmn.1	F2r	chr13	96371786	96388250	0	-1
uc007rpq.1	AK051573	chr13	100191436	100191436	1	0
uc007rpr.1	Mtap1b	chr13	100194400	100286283	1	0
uc007rrn.1	Cenph	chr13	101529677	101545656	-1	0
uc007rro.1	Ccnb1	chr13	101548718	101556337	-1	0
uc007rrs.1	Pik3r1	chr13	102450724	102537962	1	1
uc007rtg.1	Adamts6	chr13	105077958	105283691	1	-1
uc007rtp.1	Rgs7bp	chr13	105737398	105844140	0	1
uc007rvr.1	Plk2	chr13	111185284	111190268	1	-1
uc007rwf.1	Il6st	chr13	113254318	113293944	1	0
uc007rwq.1	Ppap2a	chr13	113591007	113657660	1	1
ENSMUSG00000076146	mmu-mir-449c	chr13	113826194	113826194	-1	0
uc007rxb.1	2310016C16Rik	chr13	113832990	113836401	1	0
uc007rxi.1	Hspb3	chr13	114453125	114453125	1	1
uc007rxn.1	Fst	chr13	115242491	115248711	1	0
uc007rxt.1	Mocs2	chr13	115608518	115618508	1	0
uc007rxw.1	Itga2	chr13	115626155	115722094	0	1
uc007rxx.1	Itga1	chr13	115748290	115891687	0	1
uc007rym.1	Emb	chr13	118009455	118061880	-1	0
uc007rze.1	4833420G17Rik	chr13	120251584	120274552	0	-1
uc007sej.1	Flnb	chr14	8650486	8717075	1	0
uc007she.1	Rarb	chr14	17263378	17651218	1	0
uc007sjr.1	Anxa7	chr14	21274509	21299142	0	1
uc007skd.1	Myoz1	chr14	21468334	21475685	0	1
uc007ske.1	Synpo2l	chr14	21478647	21487349	0	1
uc007sru.1	Anxa11	chr14	26661670	26705505	0	1
uc007srw.1	Plac9	chr14	26707902	26722286	0	1
uc007ssl.1	D14Ertd449e	chr14	27023311	27026165	0	1
uc007swt.1	Nt5dc2	chr14	31948064	31981604	0	1
uc007sxd.1	Tnnc1	chr14	32021505	32024724	1	1
uc007szj.1	E130203B14Rik	chr14	33669958	33750949	0	1
uc007tab.1	Gdf10	chr14	34736805	34747544	1	0
uc007tat.1	2200001I15Rik	chr14	35165088	35168487	0	1
uc007taz.1	Ldb3	chr14	35339918	35401579	0	1
uc007tbv.1	AK012157	chr14	37915330	37927153	0	1
uc007thc.1	LOC100041724	chr14	46999177	47009983	-1	0
uc007tia.1	Lgals3	chr14	47993617	48005231	0	1
uc007tid.1	Dlg7	chr14	48007651	48037785	-1	0
uc007tki.1	AK087604	chr14	50299873	50402974	0	1
uc007tme.1	Pnp	chr14	51564210	51571099	-1	0
uc007tmf.1	Pnp	chr14	51575856	51583951	-1	0
uc007tml.1	Ang	chr14	51710893	51724497	0	1
uc007tnk.1	Ndrg2	chr14	52524980	52531157	1	1
uc007twf.1	Prmt5	chr14	55126455	55136113	-1	0
uc007txo.1	Cmtm5	chr14	55556767	55557883	1	1
uc007txu.1	AK052874	chr14	55587651	55613348	0	1
uc007tzc.1	1110028A07Rik	chr14	56194553	56195164	0	1
uc007uaf.1	Tinf2	chr14	56297955	56300228	-1	0
uc007uag.1	Tgm1	chr14	56318882	56332227	0	1
uc007ubf.1	Cma1	chr14	56560300	56563311	0	1
uc007ubl.1	Mcpt4	chr14	56678589	56681056	0	1
uc007ucy.1	Gjb6	chr14	57742144	57752058	1	0
uc007ucz.1	Cryl1	chr14	57893887	58017259	0	1
uc007udd.1	N6amt2	chr14	58168459	58190400	-1	0
uc007udp.1	F630043A04Rik	chr14	58425427	58444879	-1	0
uc007ujr.1	Scara3	chr14	66538241	66572332	0	1
uc007ujs.1	Clu	chr14	66587487	66600167	0	1
uc007umi.1	Entpd4	chr14	69955263	70092872	1	0
uc007uni.1	Pdlim2	chr14	70564027	70577424	0	1
uc007uoz.1	Gfra2	chr14	71289996	71378182	0	1
uc007upr.1	AK216440	chr14	73762066	73784826	0	1
uc007uqm.1	Lcp1	chr14	75530998	75629050	0	1
uc007urb.1	Gtf2f2	chr14	76296766	76410511	-1	0
uc007urq.1	9030625A04Rik	chr14	77424407	77436304	1	1
uc007utg.1	Lect1	chr14	80037507	80061774	1	1
uc007uul.1	Pcdh9	chr14	93412947	94289366	1	0
ENSMUSG00000064581	SNORA30	chr14	96988083	96988083	-1	0
uc007uur.1	Dach1	chr14	98186096	98567708	0	-1
uc007uvf.1	Klf5	chr14	99697922	99712385	0	1
uc007uvx.1	Lmo7	chr14	102129193	102333133	0	1
ENSMUSG00000077605	SNORA17	chr14	102728767	102728767	0	-1
uc007uwe.1	Kctd12	chr14	103375806	103375806	1	0
uc007uwq.1	Scel	chr14	103912589	104011632	0	1
uc007uww.1	Ednrb	chr14	104213864	104243370	1	1
uc007uxc.1	2610206B13Rik	chr14	104876771	104921760	-1	0
uc007uyc.1	Slitrk1	chr14	109309218	109309218	1	0
uc007uyd.1	Slitrk6	chr14	111147819	111153862	-1	1
uc007uyy.1	Dzip1	chr14	119274768	119324373	0	-1
uc007uzq.1	Mbnl2	chr14	120674903	120828171	1	0
uc007vaf.1	AK029385	chr14	121909725	121918334	-1	0
uc007vag.1	Dock9	chr14	121941284	122137540	0	1
uc007vax.1	Clybl	chr14	122580944	122805829	-1	0
uc007vbb.1	Zic5	chr14	122858408	122863133	-1	0
uc007vbc.1	AK011684	chr14	122869606	122874144	-1	0
uc007vbd.1	Zic2	chr14	122874688	122878149	-1	-1
uc007vbu.1	Itgbl1	chr14	124059396	124372507	0	1
uc007vcb.1	Ghr	chr15	3267782	3533032	1	0
uc007vgu.1	C1qtnf3	chr15	10882141	10908304	0	1
uc007vhd.1	Npr3	chr15	11769654	11836835	1	0
uc007vjo.1	Ank	chr15	27396513	27522873	0	1
uc007vkx.1	Sdc2	chr15	32850479	32962145	1	0
uc007vll.1	Matn2	chr15	34236467	34365491	0	1
uc007voa.1	Cthrc1	chr15	38908490	38918171	1	0
uc007vrm.1	Mal2	chr15	54403043	54432252	0	1
uc007vrn.1	Nov	chr15	54577502	54583798	0	1
uc007vro.1	Enpp2	chr15	54670485	54751513	1	0
uc007vsc.1	Col14a1	chr15	55139335	55351509	1	1
uc007vsk.1	Sntb1	chr15	55470725	55623618	0	1
uc007vsz.1	BC030396	chr15	57817474	57826775	0	1
ENSMUSG00000065812	SNORA42	chr15	61189427	61189427	0	-1
uc007wau.1	Wisp1	chr15	66722978	66750735	1	1
uc007wax.1	Ndrg1	chr15	66760898	66843191	1	1
uc007wbs.1	DQ715667	chr15	72928919	72929497	-1	1
uc007wfx.1	Ly6d	chr15	74592519	74593946	0	1
uc007wgk.1	Ly6a	chr15	74825332	74828285	0	1
uc007wgn.1	Ly6c1	chr15	74875444	74879235	0	1
uc007wgq.1	AK153212	chr15	74961815	74964124	0	1
uc007wil.1	Nrbp2	chr15	75916040	75921824	1	0
uc007wpp.1	Rac2	chr15	78389620	78403043	0	1
uc007wpq.1	AK085438	chr15	78411921	78411921	0	-1
uc007wyq.1	2006-09-02	chr15	82105374	82121170	0	-1
uc007xbi.1	Scube1	chr15	83433040	83555278	-1	0
uc007xfl.1	Mapk12	chr15	88961048	88970571	-1	0
uc007xhr.1	Kif21a	chr15	90764823	90880116	0	1
uc007xhy.1	Slc2a13	chr15	91098156	91403028	1	0
uc007xir.1	YAF2	chr15	93114356	93166792	-1	0
uc007xjq.1	Nell2	chr15	95049888	95358939	1	0
uc007xjs.1	Dbx2	chr15	95453993	95484674	1	-1
uc007xkw.1	Pp11r	chr15	97541468	97561655	0	1
uc007xlk.1	Vdr	chr15	97684918	97738674	0	1
uc007xlo.1	Col2a1	chr15	97805427	97834869	1	1
uc007xtd.1	Krt7	chr15	101242848	101257970	0	1
uc007xtl.1	Krt6a	chr15	101346131	101524197	0	1
uc007xtw.1	Krt5	chr15	101537511	101542706	1	1
uc007xuc.1	Krt1	chr15	101675909	101680555	0	1
uc007xud.1	Krt77	chr15	101690321	101699523	0	1
uc007xuf.1	Krt4	chr15	101748978	101754643	0	1
uc007xui.1	Krt8	chr15	101827148	101834366	-1	1
uc007xus.1	Igfbp6	chr15	101974803	101979612	0	1
uc007xvm.1	Sp7	chr15	102187615	102197166	0	1
uc007xxc.1	Hoxc6	chr15	102829190	102841171	-1	0
uc007xzt.1	Srl	chr16	4480251	4522997	1	1
uc007xzv.1	Tcfap4	chr16	4544683	4559452	-1	0
uc007yae.1	Nmral1	chr16	4711352	4718912	-1	-1
uc007ybp.1	Ubn1	chr16	5050164	5132375	0	1
uc007yby.1	Alg1	chr16	5233727	5255966	0	1
uc007ycm.1	Abat	chr16	8513599	8618612	0	1
uc007yda.1	1810013L24Rik	chr16	8830218	8855915	0	-1
uc007ydj.1	Emp2	chr16	10281854	10313915	1	1
uc007ydn.1	Nubp1	chr16	10412164	10447041	0	-1
uc007yfb.1	Rsl1d1	chr16	11193146	11203269	-1	0
ENSMUSG00000077488	SNORA17	chr16	13531535	13531535	0	-1
uc007ygk.1	Ntan1	chr16	13819413	13903026	1	0
uc007ygs.1	AK076846	chr16	13983300	14099886	0	-1
uc007yhm.1	Snai2	chr16	14705964	14708207	1	-1
uc007yhr.1	Mcm4	chr16	15624228	15637219	-1	0
uc007yka.1	2610318N02Rik	chr16	17113504	17125092	-1	-1
uc007ykc.1	Sdf2l1	chr16	17130388	17132224	-1	0
uc007yko.1	Hic2	chr16	17233711	17257452	0	-1
uc007yll.1	Smpd4	chr16	17619454	17642579	0	-1
uc007ymy.1	Ranbp1	chr16	18240154	18248642	-1	0
uc007yni.1	D16H22S680E	chr16	18300934	18343912	0	1
uc007yol.1	Cdc45l	chr16	18780558	18811904	-1	0
uc007ypc.1	B3gnt5	chr16	19760330	19768837	0	-1
uc007ype.1	AK020919	chr16	19876813	19883811	1	1
uc007yph.1	Klhl24	chr16	20097643	20123005	0	-1
uc007ypi.1	Yeats2	chr16	20141207	20230866	0	-1
uc007ypl.1	Parl	chr16	20279917	20302281	-1	0
uc007ypo.1	Abcc5	chr16	20331394	20426329	1	0
uc007yqq.1	Psmd2	chr16	20651796	20663151	-1	0
uc007yqx.1	2900046G09Rik	chr16	20695146	20716066	0	-1
uc007yqz.1	Polr2h	chr16	20717906	20722015	-1	0
uc007yrf.1	2310042E22Rik	chr16	21152764	21152764	0	1
uc007yrl.1	2510009E07Rik	chr16	21649131	21694303	1	0
uc007yrn.1	AK031500	chr16	21794426	21808884	1	-1
uc007yrz.1	Igf2bp2	chr16	22059150	22162869	-1	0
uc007yse.1	Etv5	chr16	22381418	22439589	-1	0
uc007ytn.1	B630019A10Rik	chr16	23220769	23357714	0	-1
uc007ytz.1	Bcl6	chr16	23965166	23988680	1	1
uc007yuj.1	AK085876	chr16	24981805	24981805	0	1
uc007yuy.1	Leprel1	chr16	25960416	26105319	1	0
uc007yuz.1	Cldn1	chr16	26356746	26371499	1	1
uc007yvl.1	Ostn	chr16	27307753	27350495	0	1
uc007yvr.1	Fgf12	chr16	28160200	28753258	1	0
uc007yvv.1	1600021P15Rik	chr16	28826294	28929567	0	-1
uc007ywq.1	Tmem44	chr16	30512112	30549480	0	-1
uc007ywz.1	AK136047	chr16	30849694	30850402	-1	0
uc007yxb.1	Centb2	chr16	31092534	31201033	0	1
uc007yxf.1	Apod	chr16	31296309	31314648	1	1
uc007yxv.1	Mfi2	chr16	31878916	31897251	0	1
uc007yyd.1	Pak2	chr16	32017998	32079197	-1	0
uc007yyp.1	Ubxd7	chr16	32332370	32384879	-1	0
uc007yyz.1	Tfrc	chr16	32613288	32630196	-1	1
uc007zaa.1	AK160141	chr16	33379951	33380607	-1	0
uc007zak.1	AK153575	chr16	33770531	33787065	1	0
uc007zap.1	Umps	chr16	33955125	33966935	-1	0
uc007zbi.1	Ptplb	chr16	35022510	35106438	0	1
uc007zbl.1	Pdia5	chr16	35404113	35490825	0	1
uc007zcd.1	2310056P07Rik	chr16	36043955	36071565	0	1
uc007zce.1	Ccdc58	chr16	36071791	36091934	-1	0
uc007zcf.1	Csta	chr16	36121115	36131108	0	1
uc007zcm.1	BC100530	chr16	36359487	36359487	-1	1
uc007zdh.1	Golgb1	chr16	36914333	36931927	1	0
uc007zdi.1	Hcls1	chr16	36935125	36962730	0	1
uc007zej.1	Fstl1	chr16	37777148	37834005	1	0
uc007zfc.1	Ktelc1	chr16	38525303	38550191	0	-1
uc007zfg.1	Cdgap	chr16	38598456	38712709	1	1
uc007zfm.1	Upk1b	chr16	38773317	38800285	1	1
uc007zfv.1	Gap43	chr16	42248686	42340707	0	1
uc007zhl.1	Boc	chr16	44485181	44558553	1	0
uc007zif.1	Ccdc80	chr16	45093791	45127296	1	1
uc007zim.1	Cd200	chr16	45382273	45408987	1	1
uc007ziw.1	Tagln3	chr16	45711368	45724240	0	-1
uc007zkb.1	C330027C09Rik	chr16	48994311	49018505	-1	0
uc007zkg.1	Cd47	chr16	49855777	49910993	0	1
uc007zky.1	AK151508	chr16	50719431	50732046	1	1
uc007zld.1	Cblb	chr16	52031669	52204555	-1	0
uc007zli.1	Alcam	chr16	52251061	52452527	1	0
uc007zlq.1	AK157499	chr16	55843334	55895068	0	-1
uc007zma.1	Pcnp	chr16	56015645	56029746	-1	0
uc007zmn.1	Abi3bp	chr16	56478041	56689048	0	1
uc007zmx.1	Tmem45a	chr16	56805279	56885957	1	1
uc007znl.1	Col8a1	chr16	57624390	57751002	1	1
uc007znz.1	Cpox	chr16	58670426	58678787	-1	0
uc007zpg.1	Mina	chr16	59471648	59553935	0	1
uc007zpx.1	Pros1	chr16	62854188	62927893	1	1
ENSMUSG00000077011		chr16	65432508	65432508	1	0
uc007zqj.1	Chmp2b	chr16	65539415	65562721	1	0
uc007zqk.1	BC042696	chr16	65815958	65860940	1	1
uc007zqz.1	Robo1	chr16	72663401	73044622	1	-1
uc007zsb.1	Usp25	chr16	77014341	77115655	0	1
uc007zsm.1	Cxadr	chr16	78301954	78359456	0	-1
uc007zsp.1	Btg3	chr16	78360132	78376871	0	1
uc007zsv.1	Chodl	chr16	78931235	78950605	1	0
uc007ztm.1	App	chr16	84954718	85173755	1	1
uc007ztv.1	Adamts1	chr16	85794249	85802236	1	0
uc007ztw.1	Adamts5	chr16	85858435	85899435	1	0
uc007zup.1	Bach1	chr16	87699228	87729681	0	-1
uc007zwh.1	AK013372	chr16	90349440	90349440	-1	-1
uc007zwi.1	Hunk	chr16	90386755	90496349	0	-1
uc007zwj.1	2610039C10Rik	chr16	90719584	90727284	-1	0
uc007zwv.1	AK005956	chr16	90935212	90935873	-1	1
uc007zxj.1	Il10rb	chr16	91406553	91425139	1	1
uc007zxr.1	Tmem50b	chr16	91574768	91597853	0	1
uc007zyc.1	Donson	chr16	91679539	91688684	0	-1
uc007zzr.1	Cbr1	chr16	93608084	93610070	0	-1
uc007zzs.1	Cbr3	chr16	93683487	93690603	0	1
uc008aab.1	Chaf1b	chr16	93884163	93906180	0	-1
uc008abz.1	Erg	chr16	95581840	95808117	1	-1
uc008ace.1	Ets2	chr16	95924137	95940555	0	-1
uc008ach.1	Dscr2	chr16	96201564	96212372	-1	0
uc008adn.1	Ripk4	chr16	97963549	97985156	0	1
uc008aio.1	Fndc1	chr17	7931450	8019888	1	1
uc008anb.1	Thbs2	chr17	14804162	14830999	1	1
uc008apg.1	Lix1	chr17	17539684	17594104	-1	0
uc008bam.1	Prss34	chr17	25435350	25436716	0	1
uc008bas.1	Tpsb2	chr17	25503287	25504652	0	1
uc008bro.1	Mapk13	chr17	28906322	28915392	0	1
uc008brt.1	Pnpla1	chr17	28995393	29025029	0	1
uc008bsg.1	Cdkn1a	chr17	29230722	29236291	0	1
uc008bvy.1	Abhd9	chr17	32321036	32325963	0	1
uc008bxe.1	Cyp4f39	chr17	32589667	32629269	0	1
uc008cek.1	AK004150	chr17	35087186	35089413	0	-1
uc008ceo.1	Hspa1b	chr17	35093415	35093415	0	1
uc008cep.1	Hspa1a	chr17	35106340	35106340	0	1
uc008cfl.1	Ly6g6c	chr17	35204275	35205829	0	1
uc008cra.1	Slc29a1	chr17	45722197	45736449	0	1
uc008cxx.1	Apobec2	chr17	48558593	48571837	0	1
uc008dan.1	Fsd1	chr17	56127185	56136088	0	-1
uc008ddl.1	Asah3	chr17	57093105	57121419	0	1
uc008dlx.1	Myom1	chr17	71372209	71475434	1	1
uc008duc.1	Six2	chr17	86083648	86086751	0	-1
uc008dzp.1	Mkx	chr18	6934999	7004645	1	0
uc008eak.1	Colec12	chr18	9707678	9877005	1	0
uc008eea.1	DSC3	chr18	20119436	20160359	0	1
uc008eec.1	Dsc2	chr18	20189307	20217715	0	1
uc008eeg.1	Dsc1	chr18	20243697	20273010	0	1
uc008eej.1	Dsg1c	chr18	20405856	20441587	0	1
uc008eel.1	AK030230	chr18	20487232	20498547	0	1
uc008eem.1	Dsg1b	chr18	20535338	20567102	0	1
uc008ehx.1	Rit2	chr18	31134000	31476498	1	0
uc008esx.1	Nr3c1	chr18	39570217	39650244	1	1
uc008euw.1	Myot	chr18	44493730	44514786	0	1
uc008ewa.1	Sema6a	chr18	47404928	47527912	1	-1
uc008exe.1	Lox	chr18	52676925	52736763	1	1
uc008ezn.1	Fbn2	chr18	58168298	58369233	1	0
uc008fbe.1	Arsi	chr18	61071918	61076042	0	1
uc008fbu.1	Slc26a2	chr18	61356540	61371083	0	1
uc008fcs.1	Ablim3	chr18	61959052	62070907	1	0
uc008fdq.1	9430028L06Rik	chr18	63170550	63201233	1	0
uc008fdu.1	AK087529	chr18	63219406	63545860	1	0
uc008fmd.1	Tubb6	chr18	67550408	67560980	0	1
uc008fng.1	D18Ertd653e	chr18	68092918	68413682	1	0
uc008fnz.1	Rab27b	chr18	70138813	70301200	0	1
uc008fpt.1	Acaa2	chr18	74938903	74965520	0	1
uc008fte.1	Nfatc1	chr18	80802956	80909395	1	0
uc008fwd.1	Mrpl21	chr19	3283071	3292466	-1	0
uc008fwf.1	Cpt1a	chr19	3323369	3383784	0	1
uc008fxq.1	Aldh3b1	chr19	3913506	3929715	0	1
uc008fxw.1	Aldh3b2	chr19	3972350	3981008	1	1
uc008fyb.1	Nudt8	chr19	4000579	4006740	0	-1
uc008fye.1	Ndufv1	chr19	4007519	4012552	-1	0
uc008fym.1	Cdk2ap2	chr19	4097376	4098505	-1	0
uc008fzg.1	Ppp1ca	chr19	4192175	4201494	-1	0
uc008fzm.1	Pold4	chr19	4231956	4233215	0	1
uc008fzo.1	Ssh3	chr19	4261680	4269043	1	1
uc008gbc.1	Ctsf	chr19	4855153	4860399	1	0
uc008gbe.1	Actn3	chr19	4861243	4877715	1	1
uc008gbn.1	Dpp3	chr19	4907250	4928239	-1	0
uc008gbt.1	Mrpl11	chr19	4962333	4964694	-1	0
uc008gcb.1	Cd248	chr19	5068080	5068080	0	1
uc008gcd.1	Yif1a	chr19	5088573	5092320	0	1
uc008gcr.1	Banf1	chr19	5364679	5366601	-1	0
uc008gct.1	2010003J03Rik	chr19	5366812	5369937	-1	-1
uc008gda.1	AI837181	chr19	5425242	5425941	1	0
uc008gdl.1	Efemp2	chr19	5474755	5481561	1	0
uc008gdq.1	Cfl1	chr19	5490541	5493384	-1	0
uc008gdu.1	Ovol1	chr19	5549147	5560202	0	1
uc008geg.1	Sipa1	chr19	5651209	5663612	0	1
uc008gev.1	Ehbp1l1	chr19	5707909	5725917	0	1
uc008gez.1	Mtvr2	chr19	5728091	5731684	-1	0
uc008gfe.1	Ltbp3	chr19	5740919	5771220	1	0
uc008gfj.1	AK019083(Malat1)	chr19	5798423	5798423	1	0
uc008gfk.1	AK148054(Neat)	chr19	5842344	5842344	1	1
uc008gfz.1	Cdc42ep2	chr19	5917588	5924790	1	1
uc008ggb.1	Pola2	chr19	5940555	5963833	-1	0
uc008ggi.1	Capn1	chr19	5988565	6018180	1	1
uc008ggs.1	Fau	chr19	6057965	6059385	-1	0
uc008ghh.1	Cdca5	chr19	6085129	6090661	-1	0
uc008ghl.1	Sac3d1	chr19	6116019	6117797	-1	0
uc008gio.1	Pygm	chr19	6384463	6398069	1	1
uc008gja.1	Rps6ka4	chr19	6903591	6914983	1	1
uc008gji.1	1700019N12Rik	chr19	6996946	6999804	0	1
uc008gjs.1	Ppp1r14b	chr19	7049543	7051503	-1	0
uc008gjt.1	Fkbp2	chr19	7052260	7054901	0	1
uc008gjx.1	Dnajc4	chr19	7062407	7066665	0	1
uc008gka.1	Trpt1	chr19	7070913	7093771	0	1
uc008gke.1	Stip1	chr19	7095212	7114398	-1	0
uc008gkg.1	Macrod1	chr19	7131317	7272424	0	1
uc008gki.1	Otub1	chr19	7272710	7280717	-1	0
uc008gkj.1	Cox8a	chr19	7289649	7291908	-1	1
uc008gkk.1	Nat11	chr19	7300171	7315465	-1	0
uc008gkn.1	Rcor2	chr19	7343156	7348844	-1	-1
uc008glg.1	5730596K20Rik	chr19	7569081	7608446	0	1
uc008gmk.1	AK051045	chr19	8797977	8800931	0	-1
uc008gms.1	0610006I08Rik	chr19	8845485	8846544	0	-1
uc008gnd.1	Ttc9c	chr19	8883584	8892958	-1	0
uc008gnh.1	Gng3	chr19	8911450	8922961	0	1
uc008goj.1	Ahnak	chr19	9063775	9151081	1	1
uc009vbx.1	Stxbp3b	chr19	9632284	9632284	0	1
uc008gop.1	BC056356	chr19	9903397	9911219	-1	0
uc008goq.1	Incenp	chr19	9947198	9973862	-1	0
uc008got.1	Fth1	chr19	10056884	10059296	0	1
uc008goz.1	Fads3	chr19	10116041	10132400	1	1
uc008gpa.1	AK192544	chr19	10138121	10138121	-1	0
uc008gpb.1	Fads2	chr19	10138681	10175733	-1	0
uc008gpf.1	Fen1	chr19	10273655	10278204	-1	0
uc008gpk.1	Gm98	chr19	10282790	10293550	-1	0
uc008gpt.1	0610038F07Rik	chr19	10576172	10599572	-1	0
uc008gqd.1	Tmem138	chr19	10645475	10651459	-1	0
uc008gra.1	Slc15a3	chr19	10917055	10944045	0	-1
uc008gre.1	Tmem109	chr19	10945160	10956145	0	1
uc008grf.1	Prpf19	chr19	10969811	10979543	-1	0
uc008guc.1	Dtx4	chr19	12540849	12576623	1	1
uc008gun.1	Cntf	chr19	12838038	12869486	-1	0
uc008gwk.1	Tle4	chr19	14522570	14671864	0	-1
uc008gwn.1	Psat1	chr19	15979638	15999382	0	1
uc008gwq.1	Cep78	chr19	16030293	16059126	-1	-1
uc008gxc.1	Foxb2	chr19	16946829	16946829	0	1
uc008gxs.1	Ostf1	chr19	18655263	18706115	1	1
uc008gxy.1	D030056L22Rik	chr19	18787747	18791734	-1	0
uc008gyi.1	Anxa1	chr19	20447950	20461897	1	1
uc008gyn.1	Aldh1a7	chr19	20767443	20801971	0	1
uc008gyz.1	1110059E24Rik	chr19	21671809	21727104	-1	0
uc008gzd.1	Tmem2	chr19	21852860	21930659	-1	0
uc008hal.1	Tjp2	chr19	24169102	24299361	-1	0
uc008hao.1	Fxn	chr19	24335957	24354918	-1	0
uc008har.1	E030010A14Rik	chr19	24748530	24936042	1	0
uc008hbf.1	Ankrd15	chr19	25311704	25508029	1	0
uc008hbm.1	Dmrt2	chr19	25746926	25752165	1	0
uc008hbn.1	Smarca2	chr19	26679651	26851830	1	0
uc008hby.1	D19Bwg1357e	chr19	27463352	27504295	-1	0
uc008hda.1	Rcl1	chr19	29175872	29217647	-1	0
uc008hdu.1	Ermp1	chr19	29684394	29722552	0	1
uc008hej.1	Gldc	chr19	30172943	30249490	-1	1
uc008hem.1	Ppp1r2	chr19	30613386	30613386	0	1
uc008heo.1	Prkg1	chr19	30642068	31839064	1	1
uc008hfc.1	Sgms1	chr19	32197233	32464044	1	1
uc008hfl.1	Papss2	chr19	32670297	32739938	1	0
uc008hfv.1	AI747699	chr19	33629803	33664392	0	1
uc008hga.1	Lipl3	chr19	34175448	34240245	0	1
uc008hgc.1	Stambpl1	chr19	34266764	34329812	1	0
uc008hgl.1	Lipa	chr19	34566809	34601884	1	0
uc008hgx.1	Mphosph1	chr19	34996872	35050017	-1	0
uc008hhg.1	Rpp30	chr19	36158239	36178858	-1	0
uc008hhs.1	Ppp1r3c	chr19	36806247	36811047	1	1
uc008hht.1	Tnks2	chr19	36908870	36965246	-1	0
uc008hil.1	Ide	chr19	37343232	37412313	-1	1
uc008hin.1	Kif11	chr19	37450898	37494780	-1	0
uc008hit.1	Fer1l3	chr19	37973566	38117731	1	1
uc008hjd.1	Rbp4	chr19	38191146	38199459	0	1
uc008hjo.1	PLC-epsilon	chr19	38598714	38857027	1	1
uc008hjt.1	Hells	chr19	39005486	39042252	-1	0
uc008hkk.1	Pdlim1	chr19	40296750	40345841	0	1
uc008hkw.1	Aldh18a1	chr19	40624788	40662817	0	1
uc008hld.1	Entpd1	chr19	40686900	40813342	0	1
uc008hlg.1	Ccnj	chr19	40905787	40920214	-1	-1
uc008hls.1	Tm9sf3	chr19	41285376	41338271	0	1
uc008hmh.1	Arhgap19	chr19	41844095	41876465	-1	0
uc008hml.1	Pgam1	chr19	41986381	41992112	-1	0
uc008hnd.1	BC023055	chr19	42149460	42160711	0	-1
uc008hnf.1	Pi4k2a	chr19	42164946	42194296	-1	0
uc008hnh.1	Avpi1	chr19	42197799	42203368	1	1
uc008hni.1	Marveld1	chr19	42221920	42225317	1	1
uc008hnl.1	Sfrp5	chr19	42272523	42276009	0	1
uc008hns.1	Loxl4	chr19	42668496	42687219	0	1
uc008hoe.1	LOC545291	chr19	42863094	43462548	1	-1
uc008hoi.1	Got1	chr19	43574388	43598842	-1	0
uc008hpd.1	Erlin1	chr19	44109472	44144202	0	1
uc008hpl.1	Bloc1s2	chr19	44213754	44220852	-1	0
uc008hpp.1	Scd2	chr19	44368605	44377514	-1	0
uc008hpr.1	Scd1	chr19	44468954	44481909	-1	0
uc008hqe.1	Sema4g	chr19	45066645	45075670	1	-1
uc008hqq.1	Sfxn3	chr19	45122180	45129096	1	0
uc008hqs.1	Kazald1	chr19	45149761	45153372	0	1
uc008hqv.1	Lbx1	chr19	45308254	45309409	-1	0
uc008hrg.1	Fgf8	chr19	45811365	45817156	-1	0
uc008hrk.1	Npm3	chr19	45822255	45823937	-1	0
uc008hsg.1	Nolc1	chr19	46150381	46158523	-1	0
uc008htt.1	Arl3	chr19	46605633	46632755	-1	0
uc008hul.1	Pcgf6	chr19	47108132	47124971	-1	0
uc008hun.1	Taf5	chr19	47142261	47165083	-1	0
uc008hur.1	2810048G17Rik	chr19	47206752	47212425	1	1
uc008hux.1	EG329070	chr19	47336670	47336670	0	1
uc008huy.1	Sh3pxd2a	chr19	47341413	47538560	0	1
uc008hvi.1	Col17a1	chr19	47720855	47766320	1	1
uc008hxg.1	Shoc2	chr19	54019404	54105577	0	1
uc008hxp.1	Acsl5	chr19	55327880	55390176	0	1
uc008hya.1	Tcf4	chr19	55816790	56005945	0	-1
uc008hzf.1	DQ715973	chr19	56862000	56862000	0	1
uc008hzg.1	A630007B06Rik	chr19	56865463	56896490	0	1
uc008hzm.1	Afap1l2	chr19	56986884	57078244	0	1
uc008hzr.2	Ablim1	chr19	57107756	57389215	1	1
uc008iai.1	Atrnl1	chr19	57685565	58205608	1	0
uc008iak.1	Gfra1	chr19	58311190	58529694	1	0
uc008ibl.1	Emx2	chr19	59533190	59538396	1	-1
uc008ibm.1	Rab11fip2	chr19	59978805	60019416	1	0
uc008ibp.1	AK087735	chr19	60220592	60237000	1	0
uc008ibv.1	2700078E11Rik	chr19	60603795	60656232	-1	0
uc008ica.1	1810055E12Rik	chr19	60887525	60910749	0	1
uc008icj.1	Csf2ra	chr19	61300446	61304254	1	0
uc008ife.1	1110017I16Rik	chr2	4897258	4906362	0	1
uc008ihd.1	Gata3	chr2	9778754	9800046	0	1
uc008ihr.1	Itih5	chr2	10075183	10172908	0	1
uc008ikk.1	Mrc1	chr2	14151062	14252583	0	1
uc008ill.1	2810030E01Rik	chr2	17965716	17965716	0	-1
uc008isd.1	Clic3	chr2	25312379	25314121	0	1
uc008iue.1	AK082757	chr2	25992334	25993823	0	1
uc008iuf.1	AK007459	chr2	25994066	25995063	0	1
uc008iwz.1	1110002H13Rik	chr2	26917213	26927405	1	0
uc008jdu.1	Ass1	chr2	31325800	31375895	0	1
uc008jgk.1	Eng	chr2	32502142	32536992	0	1
uc008jhy.1	Lmx1b	chr2	33420186	33495994	0	-1
uc008jhz.1	C130021l20Rik	chr2	33496713	33501183	0	-1
uc008jkc.1	Gsn	chr2	35111959	35163022	0	1
uc008jnk.1	Lhx2	chr2	38194871	38224384	0	-1
uc008jqu.1	Neb	chr2	51992175	52194041	1	1
uc008jrp.1	Rprm	chr2	53936516	53936516	1	-1
uc008jvk.1	Fap	chr2	62339009	62411924	0	1
uc008jyg.1	Kbtbd10	chr2	69508200	69521569	1	0
uc008kaf.1	Cybrd1	chr2	70956142	70976427	1	0
uc008kcx.1	AK029663	chr2	73399164	73418332	1	0
uc008kdu.1	Hoxd13	chr2	74506371	74507948	0	-1
uc008kdv.1	Hoxd12	chr2	74513105	74513899	0	-1
uc008kdw.1	Hoxd11	chr2	74520476	74521979	0	-1
uc008kdx.1	Hoxd10	chr2	74530033	74532171	0	-1
uc008kfh.1	Fkbp7	chr2	76501131	76510874	1	0
uc008kfm.1	Ttn	chr2	76542070	76820422	1	1
uc008khl.1	Frzb	chr2	80252142	80286540	-1	0
uc008kkj.1	4833423E24Rik	chr2	85324274	85358601	0	1
uc008kxf.1	Creb3l1	chr2	91822508	91864182	1	1
uc008lhx.1	E430002G05Rik	chr2	102390215	102482146	1	0
uc008lie.1	Cd44	chr2	102651439	102741441	0	1
uc008lmq.1	Lgr4	chr2	109757824	109851423	1	0
uc008lmv.1	1110018M03Rik	chr2	110201099	110201099	1	0
uc008lrq.1	Thbs1	chr2	117937678	117950770	1	0
uc008ltx.1	AK030275	chr2	119420059	119428657	0	-1
uc008lvd.1	Ehd4	chr2	119915239	119980000	0	1
uc008maw.1	Gatm	chr2	122420207	122436913	1	1
uc008mba.1	Slc30a4	chr2	122506994	122527783	1	0
uc008mco.1	Fbn1	chr2	125126338	125331207	1	1
uc008mdr.1	Hdc	chr2	126419423	126444293	0	1
uc008mfv.1	Mal	chr2	127458986	127481783	0	1
uc008mfx.1	Mall	chr2	127530131	127555519	0	1
uc008mgc.1	BC048556	chr2	127617193	127618224	1	1
uc008mgd.1	Bub1	chr2	127626885	127657479	-1	0
uc008mrv.1	Rin2	chr2	145611899	145711374	1	0
uc008mtd.1	Thbd	chr2	148230232	148230232	1	1
uc008nlq.1	Gdf5	chr2	155766790	155770191	1	-1
uc008nnw.1	Myl9	chr2	156601181	156606736	1	0
uc008npr.1	Tgm2	chr2	157942170	157972028	0	1
uc008nqb.1	AK007971	chr2	158181043	158187258	0	-1
uc008nqw.1	Mafb	chr2	160189508	160189508	1	0
uc008nrk.1	Emilin3	chr2	160732189	160737761	1	0
uc008nul.1	Matn4	chr2	164215180	164239901	1	0
uc008nvz.1	Tnnc2	chr2	164602664	164605164	0	1
uc008nwt.1	Mmp9	chr2	164773754	164780289	0	1
uc008obb.1	Atp9a	chr2	168459944	168567608	1	0
uc008ohu.1	Cdh4	chr2	179177325	179630446	1	0
uc008onz.1	AK012506	chr3	5179001	5411695	0	-1
uc008oop.1	Hey1	chr3	8663371	8666811	-1	0
uc008ooq.1	Mrps28	chr3	8802204	8923599	-1	1
uc008opg.1	Fabp5	chr3	10012607	10016092	0	1
uc008opl.1	Fabp4	chr3	10204362	10208464	0	1
uc008oqk.1	E2f5	chr3	14578683	14611029	-1	0
uc008oqr.1	Car3	chr3	14863557	14871560	0	1
uc008oqt.1	Car2	chr3	14886743	14899990	-1	0
ENSMUSG00000076975		chr3	15913835	15913835	-1	0
uc008ork.1	AK217986	chr3	17909113	17909113	-1	0
uc008orm.1	Cyp7b1	chr3	17971966	18143099	1	0
uc008ort.1	Pde7a	chr3	19125929	19210886	-1	0
uc008orw.1	Trim55	chr3	19544460	19591492	1	1
uc008osp.1	Cpa3	chr3	20115547	20142035	1	1
uc008oth.1	Ect2	chr3	26996174	27052561	-1	0
uc008otp.1	Fndc3b	chr3	27315098	27610053	1	1
uc008oum.1	Evi1	chr3	29851640	30446809	-1	-1
uc008owo.1	Actl6a	chr3	32607678	32625469	-1	-1
uc008ozj.1	Anxa5	chr3	36347856	36374513	1	1
uc008pap.1	Fgf2	chr3	37247796	37303559	1	0
uc008pbe.1	Fat4	chr3	38785895	38907929	1	0
uc008pbm.1	Plk4	chr3	40603898	40620264	-1	0
uc008pdf.1	Pcdh18	chr3	49547241	49558314	0	-1
uc008pdi.1	Slc7a11	chr3	50168876	50246908	-1	1
uc008pdy.1	Ndufc1	chr3	51209426	51212095	-1	0
uc008pfh.1	Postn	chr3	54165052	54194185	1	1
uc008pgy.1	Tm4sf1	chr3	57090994	57105674	1	1
uc008piv.1	Igsf10	chr3	59133103	59148260	1	1
uc008pjp.1	Mme	chr3	63099524	63184188	1	0
uc008plc.1	Shox2	chr3	66775649	66785154	-1	-1
uc008plm.1	Gfm1	chr3	67234076	67278660	-1	0
uc008plr.1	Schip1	chr3	68272124	68429750	-1	0
uc008pmc.1	Trim59	chr3	68839251	68848601	-1	-1
uc008pny.1	1110032E23Rik	chr3	79689892	79745248	0	1
uc008poi.1	Pdgfc	chr3	80840348	81016416	0	-1
uc008por.1	Gucy1b3	chr3	81835941	81878523	1	1
uc008pot.1	Gucy1a3	chr3	81896348	81949628	1	1
uc008ppl.1	Sfrp2	chr3	83570264	83593523	1	0
uc008ppn.1	Tlr2	chr3	83640197	83645476	0	1
uc008pra.1	Sh3d19	chr3	85888357	85930522	0	1
uc008pry.1	Msr2	chr3	87054916	87067394	0	1
uc008ptk.1	Crabp2	chr3	87752647	87756942	0	-1
uc008ptl.1	Nes	chr3	87775021	87779352	1	0
uc008pui.1	Rhbg	chr3	88046815	88058420	0	1
uc008puy.1	Bglap1	chr3	88187450	88188287	0	1
uc008pva.1	Pmf1	chr3	88198079	88214083	-1	0
uc008pvg.1	Sema4a	chr3	88239923	88265070	0	1
uc008pvj.1	Lmna	chr3	88285104	88306684	1	1
uc008pvm.1	Mex3a	chr3	88339972	88339972	0	-1
uc008pvn.1	Rab25	chr3	88345982	88351961	0	1
uc008pxk.1	Rusc1	chr3	88887924	88897202	1	0
uc008pxo.1	Fdps	chr3	88897524	88905790	-1	1
uc008pyb.1	Gba	chr3	89006855	89012459	0	1
uc008pyg.1	Thbs3	chr3	89019147	89030472	1	1
uc008pys.1	Efna4	chr3	89137318	89153747	0	1
uc008pzl.1	Cks1b	chr3	89219420	89222077	-1	-1
uc008pzu.1	Kcnn3	chr3	89324356	89471016	1	0
uc008qct.1	S100a1	chr3	90314979	90318128	0	1
uc008qcv.1	S100a14	chr3	90330818	90332004	0	1
uc008qcw.1	S100a16	chr3	90341300	90346544	0	1
uc008qdk.1	Lor	chr3	91884193	91887046	0	1
uc008qdq.1	Sprr2a	chr3	92092518	92092518	0	1
uc008qeb.1	Sprr1b	chr3	92240732	92242665	0	1
uc008qec.1	Sprr3	chr3	92260770	92260770	0	1
uc008qed.1	Sprr1a	chr3	92287906	92289788	0	1
uc008qfg.1	Hrnr	chr3	93123681	93126540	0	1
uc008qfj.1	S100a11	chr3	93324455	93329930	1	1
uc008qfk.1	S100a10	chr3	93359043	93368167	1	1
uc008qfv.1	Them5	chr3	94146054	94150481	0	1
uc008qgt.1	Tuft1	chr3	94416699	94462665	0	1
uc008qhg.1	Rfx5	chr3	94758077	94761723	0	-1
uc008qia.1	Vps72	chr3	94914975	94926309	0	-1
uc008qix.1	Bnipl	chr3	95045246	95054915	0	1
uc008qjy.1	Ctsk	chr3	95303238	95312767	1	1
uc008qjz.1	Ctss	chr3	95330783	95360025	1	1
uc008qko.1	Ecm1	chr3	95538103	95543303	0	1
uc008qlp.1	Aph1a	chr3	95697962	95708255	-1	-1
uc008qlu.1	Anp32e	chr3	95733229	95749129	-1	0
uc008qmd.1	Mtmr11	chr3	95965961	95975026	1	0
uc008qme.1	Sf3b4	chr3	95976490	95981182	-1	0
uc008qmj.1	Hist2h2be	chr3	96025077	96025077	0	-1
uc008qmy.1	NR_001579	chr3	96218362	96218362	-1	0
uc008qna.1	Hfe2	chr3	96329118	96331988	1	1
uc008qnq.1	Itga10	chr3	96449531	96466913	0	1
uc008qos.1	Bcl9	chr3	97008585	97031226	0	-1
uc008qpe.1	Pde4dip	chr3	97493771	97692418	0	1
uc008qpn.1	Notch2	chr3	97817495	97949986	1	0
uc008qqg.1	Hsd3b6	chr3	98609456	98614835	0	-1
uc008qql.1	Tbx15	chr3	99057708	99155766	-1	0
uc008qrb.1	Ttf2	chr3	100742788	100773542	-1	0
uc008qrr.1	Casq2	chr3	101890590	101949151	1	1
uc008qsm.1	Nras	chr3	102862209	102868157	-1	0
uc008qso.1	Ampd1	chr3	102877937	102902604	0	1
uc008qsu.1	Bcas2	chr3	102975662	102982301	-1	0
uc008qte.1	Olfml3	chr3	103539335	103540896	1	0
uc008quu.1	Cttnbp2nl	chr3	104806676	104855933	-1	0
uc008qva.1	Ddx20	chr3	105481403	105490058	-1	0
uc008qwm.1	Cd53	chr3	106562873	106592893	1	1
uc008qxk.1	Csf1	chr3	107543977	107562978	0	1
uc008qxt.1	Gstm7	chr3	107729573	107734540	0	-1
uc008qyn.1	Sypl2	chr3	108015194	108029315	0	1
uc008qyv.1	Psrc1	chr3	108186790	108190538	-1	-1
uc008rac.1	Fam102b	chr3	108776824	108830109	1	0
uc008rav.1	M11896	chr3	112950747	112952583	0	1
uc008rbj.1	Col11a1	chr3	113733466	113921581	1	1
uc008rbp.1	AK007373	chr3	115584499	115590870	-1	0
uc008rcq.1	Agl	chr3	116442939	116510198	0	1
uc008rcx.1	Palmd	chr3	116621199	116671440	1	1
uc008rdc.1	Snx7	chr3	117484808	117571677	0	1
uc008rdi.1	Ptbp2	chr3	119421485	119486126	0	-1
uc008ree.1	F3	chr3	121426466	121437049	0	1
ENSMUSG00000076456	mmu-mir-760	chr3	121996519	121996519	0	1
uc008rer.1	Fnbp1l	chr3	122241674	122271678	0	-1
uc008res.1	AK152002	chr3	122272559	122322452	0	-1
uc008rfe.1	Myoz2	chr3	122709137	122737752	1	1
uc008rfg.1	AK079194	chr3	122811762	122815365	1	0
uc008rfh.1	Sec24d	chr3	122970440	123067760	1	1
uc008rfl.1	Prss12	chr3	123149849	123209148	1	1
uc008rfm.1	BC096391 (Snhg8)	chr3	123210470	123211238	0	-1
uc008rgt.1	Ank2	chr3	126624556	127201601	0	1
uc008rhu.1	Pitx2	chr3	128902880	128921273	-1	0
uc008rid.1	Elovl6	chr3	129235331	129335993	-1	0
uc008riq.1	Casp6	chr3	129604414	129616274	0	-1
uc008rjq.1	Sgms2	chr3	131025688	131047529	1	1
uc008rjw.1	Dkk2	chr3	131748284	131840847	1	1
uc008rkc.1	Npnt	chr3	132545808	132612945	1	1
uc008rkz.1	Cenpe	chr3	134875557	134936117	-1	0
uc008rla.1	Bdh2	chr3	134944264	134967145	1	-1
uc008rmt.1	Dapp1	chr3	137593970	137644292	0	1
uc008rnf.1	Adh1	chr3	137940623	137953523	1	1
uc008rnk.1	Adh5	chr3	138106135	138118075	-1	0
uc008rnl.1	Metap1	chr3	138121931	138152250	-1	0
uc008roc.1	Unc5c	chr3	141128552	141491390	0	-1
uc008rol.1	Pdlim5	chr3	141905652	142058580	0	1
uc008rqq.1	Cyr61	chr3	145309986	145312713	1	0
uc008rqr.1	Ddah1	chr3	145421697	145554418	1	0
uc008rsm.1	Ptgfr	chr3	151461586	151500279	1	1
uc008rst.1	Fubp1	chr3	151873449	151895245	0	-1
uc008rup.1	Cryz	chr3	154260162	154285087	0	-1
uc008rvg.1	Ptger3	chr3	157229863	157306852	0	1
uc008rvj.1	Cth	chr3	157557234	157587836	0	-1
uc008rvu.1	Lrrc40	chr3	157699700	157729095	0	-1
uc008rwi.1	Tgs1	chr4	3502069	3542032	-1	-1
uc008rwy.1	4833413O15Rik	chr4	3983838	4003756	0	1
uc008rwz.1	Penk1	chr4	4060713	4114599	0	1
uc008rxy.1	Chd7	chr4	8617654	8792901	-1	0
uc008rzc.1	AK080292	chr4	11103111	11118421	0	-1
uc008rzk.1	Rbm35a	chr4	11259099	11313475	0	1
uc008saz.1	Slc26a7	chr4	14432351	14548857	1	1
uc008scx.1	2610029I01Rik	chr4	21684760	21694215	-1	0
uc008sfe.1	Lyrm2	chr4	32887279	32888131	0	-1
uc008sgn.1	Zfp292	chr4	34750453	34750453	0	-1
uc008sgo.1	Zfp292	chr4	34758770	34830015	0	-1
uc008sih.1	Aqp3	chr4	41039780	41045069	0	1
uc008sit.1	AI464131	chr4	41442824	41450031	0	1
uc008sjh.1	2810432D09Rik	chr4	41659082	41660511	-1	0
uc008sqb.1	Tpm2	chr4	43527587	43536132	1	1
uc008sqm.1	Npr2	chr4	43644822	43663790	1	0
uc008sun.1	Tgfbr1	chr4	47366208	47423543	0	-1
uc008svk.1	Tmeff1	chr4	48598121	48674905	0	-1
uc008svn.1	2310039E09Rik	chr4	48676446	48684849	0	1
uc008swg.1	S60135	chr4	51266902	51266902	-1	0
uc008sxi.1	Zfp462	chr4	54960888	55093563	0	-1
uc008sxk.1	Klf4	chr4	55540149	55544745	0	1
uc008syr.1	Svep1	chr4	58055694	58218735	1	1
uc008tbw.1	Zfp37	chr4	61850593	61869382	0	-1
uc008ten.1	Slc31a1	chr4	62021788	62069588	0	1
uc008tfm.1	RP23-257P7.3	chr4	62626639	62776244	0	-1
uc008tfn.1	AK205829	chr4	62792221	62793373	0	-1
uc008tfo.1	D10920	chr4	62796041	62796041	0	-1
uc008the.1	Tnc	chr4	63620820	63808839	1	0
uc008thm.1	Pappa	chr4	64785228	65012669	1	0
uc008thw.1	Dbc1	chr4	68422434	68615070	1	0
uc008tid.1	Tle1	chr4	71778192	71861032	0	-1
uc008tjv.1	D4Bwg0951e	chr4	80556597	80599479	1	1
uc008tjz.1	Nfib	chr4	81936107	81936107	1	0
uc008tka.1	Nfib	chr4	81941991	82150651	1	0
uc008tkm.1	Frem1	chr4	82543841	82697815	-1	0
uc008tlg.1	Bnc2	chr4	83921001	84320902	1	0
uc008tls.2	Adamtsl1	chr4	85922680	86071763	1	0
ENSMUSG00000077037		chr4	93405459	93405459	-1	0
uc008tty.1	mKIAA1439	chr4	97780651	97780651	1	0
uc008tyx.1	Ssbp3	chr4	106584190	106720637	0	-1
uc008ubd.1	Zcchc11	chr4	108132048	108229940	0	-1
uc008ucr.1	Cdkn2c	chr4	109333501	109338220	0	1
uc008uen.1	Pdzk1ip1	chr4	114761335	114766100	0	1
uc008ugm.1	Pik3r3	chr4	115894536	115972243	0	-1
uc008ulp.1	Lepre1	chr4	118905541	118920529	1	1
uc008ulw.1	Ppih	chr4	118972627	118993021	-1	0
ENSMUSG00000077100		chr4	120510095	120510095	-1	0
uc008urj.1	Cdca8	chr4	124595723	124613832	-1	0
uc008utf.1	Tekt2	chr4	125999397	126002386	1	-1
uc008utz.1	Sfpq	chr4	126698594	126707080	0	-1
uc008uwe.1	Fndc5	chr4	128814326	128819805	0	1
uc008uwf.1	S100pbp	chr4	128828100	128866807	0	-1
uc008uyc.1	Khdrbs1	chr4	129381000	129419052	0	-1
uc008uzc.1	Serinc2	chr4	129930775	129952725	0	-1
uc008uzd.1	Fabp3	chr4	129986050	129992428	1	1
uc008uzt.1	Laptm5	chr4	130469272	130490396	0	1
uc008uzx.1	Matn1	chr4	130500404	130510919	1	1
uc008vbf.1	NR_003270 (Snhg3)	chr4	131907848	131909548	-1	-1
uc008vcm.1	slp1	chr4	132809106	132818931	0	1
uc008vcy.1	Nudc	chr4	133088466	133101739	-1	0
uc008vdc.1	Sfn	chr4	133156495	133156495	0	1
uc008vdw.1	Lin28	chr4	133559250	133574636	-1	0
uc008vfc.1	Stmn1	chr4	134026027	134029264	0	-1
uc008vgr.1	Grhl3	chr4	135097836	135129349	0	1
uc008vha.1	nssr 1	chr4	135412018	135423042	0	1
uc008vhs.1	Id3	chr4	135699772	135700829	0	-1
uc008vhx.1	Hnrnpr	chr4	135866899	135895348	0	-1
uc008vip.1	C1qb	chr4	136436087	136441964	1	1
uc008viq.1	C1qc	chr4	136445732	136448790	0	1
uc008vjr.1	Akp2	chr4	137297755	137352176	0	1
uc008vlf.1	Pla2g2f	chr4	138306482	138313300	0	1
uc008vls.1	Nbl1	chr4	138638226	138648786	1	0
uc008vmd.1	Mrto4	chr4	138903380	138908185	-1	0
uc008vna.1	Rcc2	chr4	140257453	140277043	0	-1
uc008vos.1	Fblim1	chr4	141131991	141161861	0	-1
uc008vpl.1	Efhd2	chr4	141414106	141430479	0	1
uc008vrm.1	Dhrs3	chr4	144482740	144521007	1	0
uc008vub.1	Mad2l2	chr4	147505036	147519507	0	-1
uc008wbo.1	AK213563	chr4	153626562	153627160	1	0
uc008wbs.1	mel1	chr4	153690239	154010850	0	-1
uc008wbz.1	AK083203	chr4	154011685	154018825	0	-1
uc008wez.1	Mxra8	chr4	155213890	155217420	0	1
uc008wjg.1	Steap4	chr5	7960504	7980325	0	1
uc008wkc.1	Dbf4	chr5	8397038	8422490	-1	0
uc008wmw.1	Cacna2d1	chr5	15440614	15876381	1	0
uc008wnl.1	Sema3c	chr5	17080657	17233162	1	1
uc008wnn.1	Cd36	chr5	17287859	17355476	1	1
uc008wqs.1	Tomm7	chr5	23345480	23349805	-1	0
uc008wqt.1	AK002390	chr5	23356437	23359598	-1	0
uc008wsh.1	Wdr86	chr5	24218101	24236016	0	-1
uc008xai.1	Spon2	chr5	33556184	33560600	0	1
uc008xdt.1	Cpz	chr5	35844882	35868081	0	1
uc008xea.1	Htra3	chr5	35995564	36021618	0	1
uc008xft.1	Stk32b	chr5	37838090	38107984	1	0
uc008xfw.1	Msx1	chr5	38211804	38215127	0	-1
uc008xga.1	Nsg1	chr5	38528450	38550645	0	-1
uc008xid.1	Fgfbp1	chr5	44370123	44372958	0	1
uc008xie.1	Prom1	chr5	44384894	44485664	-1	-1
uc008xjm.1	Slit2	chr5	48376051	48695265	1	0
uc008xmz.1	9130005N14Rik	chr5	65370947	65431902	1	1
uc008xov.1	BC022590	chr5	66689978	66689978	0	-1
uc008xth.1	AK012278	chr5	74489108	74490360	-1	0
uc008xtj.1	Rasl11b	chr5	74591360	74594165	0	-1
uc008xvl.1	Ppat	chr5	77342301	77380004	-1	0
uc008xwi.1	Lphn3	chr5	81449780	82223311	1	0
uc008ybh.1	Ppbp	chr5	91197569	91198379	0	-1
uc008ygk.1	Rasgef1b	chr5	99646438	99681770	-1	-1
uc008ykb.1	Sparcl1	chr5	104508140	104542960	0	1
uc008ykg.1	Ibsp	chr5	104728320	104739053	0	1
uc008yki.1	Spp1	chr5	104864145	104869264	0	1
uc008ylj.1	Zfp326	chr5	106305622	106343718	0	-1
uc008ynj.1	Mtf2	chr5	108494763	108535626	0	-1
uc008yoa.1	Atp5k	chr5	108862296	108863371	-1	0
uc008yts.1	AK085912	chr5	113308465	113308465	1	1
uc008yyj.1	Cmklr1	chr5	114062378	114100230	0	1
uc008yzu.1	Trpv4	chr5	115072193	115108375	1	1
uc008yzw.1	Gltp	chr5	115119513	115140768	0	1
uc008zdu.1	Msi1	chr5	115879996	115903854	-1	0
uc008zgy.1	AK087181	chr5	120280955	120281778	0	-1
uc008zgz.1	Tbx5	chr5	120284729	120332922	0	-1
uc008zkp.1	Myl2	chr5	122550989	122556709	0	1
uc008zqt.1	3110032G18Rik	chr5	125483851	125491660	1	0
uc008zwv.1	Eln	chr5	135178472	135223058	0	1
uc008zxd.1	Cldn4	chr5	135421029	135421029	0	1
uc008zzd.1	Hspb1	chr5	136363948	136364950	0	1
uc008zzr.1	2310043J07Rik	chr5	136533141	136539950	0	1
uc009adb.1	Pcolce	chr5	138046344	138052481	0	1
uc009aeu.1	Mcm7	chr5	138605843	138612969	0	-1
uc009afj.1	Gpc2	chr5	138714909	138720891	0	-1
uc009ahe.1	Tmem184a	chr5	140280915	140290013	0	1
uc009amb.1	Arpc1b	chr5	145875153	145888709	0	1
uc009apx.1	Hsp110	chr5	150416892	150438545	-1	0
uc009avl.1	Col1a2	chr6	4455696	4490532	1	1
uc009awf.1	Pon2	chr6	5214660	5248227	0	1
uc009awi.1	Asb4	chr6	5340452	5380888	-1	0
uc009ayt.1	2610001J05Rik	chr6	13819074	13821466	1	0
uc009ayx.1	Foxp2	chr6	14851418	15387898	1	0
uc009azo.1	Cav1	chr6	17256390	17289116	0	1
uc009bdm.1	Flnc	chr6	29383152	29411054	1	0
uc009bfn.1	Cpa2	chr6	30491662	30514261	-1	0
uc009bir.1	BC064033	chr6	35262771	35275840	0	1
uc009bjz.1	Zc3hav1	chr6	38260706	38302426	0	1
uc009bvi.1	Gimap4	chr6	48634586	48640442	0	1
uc009bxj.1	AK002748	chr6	51350965	51352218	1	0
uc009byl.1	Hoxa9	chr6	52174155	52175543	0	-1
uc009byn.1	Hoxa11	chr6	52192118	52199104	0	-1
uc009byt.1	AK033508	chr6	52212778	52217597	-1	-1
uc009cah.1	A030007L17Rik	chr6	54935338	54942707	0	1
uc009caq.1	Aqp1	chr6	55286307	55296627	0	1
uc009cee.1	Ptgds2	chr6	65069374	65094690	0	1
uc009cev.1	AK087755	chr6	66844737	66967482	0	1
uc009cfq.1	Tacstd2	chr6	67484059	67484059	0	1
uc009cgi.1	Smyd1	chr6	71165181	71271923	1	1
uc009cib.1	AK039589	chr6	72112843	72117701	1	-1
uc009cis.1	Capg	chr6	72494444	72512820	0	1
uc009cmo.1	Wbp1	chr6	83069064	83071225	0	-1
uc009coy.1	Cyp26b1	chr6	84521966	84543669	-1	0
uc009csf.1	Asprv1	chr6	86578183	86578183	0	1
uc009csm.1	Anxa4	chr6	86686860	86743503	0	1
uc009das.1	Lmod3	chr6	97188546	97202294	0	1
uc009dbg.1	AK190196	chr6	98876945	98876945	1	0
uc009dbh.1	Foxp1	chr6	98880115	99216354	1	0
uc009dca.1	Glt8d4	chr6	100654735	100754534	1	0
uc009dea.1	Cav3	chr6	112409508	112422135	0	1
uc009dja.1	Tmem40	chr6	115679160	115692338	0	1
uc009dno.1	Cecr2	chr6	120704758	120716448	-1	0
uc009dof.1	Tuba8	chr6	121160804	121175826	0	1
uc009dpe.1	mKIAA1238	chr6	122397320	122422579	0	-1
uc009dpi.1	Mfap5	chr6	122463721	122478351	0	1
uc009dsf.1	Leprel2	chr6	124791124	124807229	1	0
uc009dun.1	Cd9	chr6	125410294	125449504	0	1
uc009ejz.1	AK170805	chr6	133055279	133057202	1	0
ENSMUSG00000077115		chr6	133146666	133146666	-1	0
uc009elo.1	Emp1	chr6	135312951	135331012	1	1
uc009ely.1	AK011885	chr6	136556344	136559376	1	0
uc009elz.1	1100001H23Rik	chr6	136560611	136610160	0	1
uc009eml.1	Mgp	chr6	136820959	136824220	1	1
uc009emo.1	Arhgdib	chr6	136872257	136890190	0	1
uc009epj.1	Ldhb	chr6	142438788	142456389	0	-1
uc009epk.1	Kcnj8	chr6	142513490	142519733	0	1
uc009epm.1	Abcc9	chr6	142536414	142650706	0	1
uc009esw.1	Pthlh	chr6	147201079	147212139	1	0
uc009etq.1	Tera	chr6	148869589	148895460	-1	0
uc009ext.1	Tnnt1	chr7	4456295	4467543	1	1
uc009fbv.1	Zim1	chr7	6628189	6649105	0	1
uc009fdf.1	Zik1	chr7	11072583	11080522	-1	-1
uc009fgd.1	B430211C08Rik	chr7	15146549	15208028	0	1
uc009fgt.1	Ehd2	chr7	16534338	16552768	0	1
uc009fir.1	Hif3a	chr7	17621083	17647722	0	1
uc009fkv.1	Snrpd2	chr7	19735211	19737852	-1	0
uc009flc.1	Opa3	chr7	19813776	19830116	-1	0
uc009flu.1	Ckm	chr7	19996481	20006524	0	1
uc009fmv.1	Apoc1	chr7	20274855	20277968	0	1
uc009fmx.1	Apoe	chr7	20281624	20284369	1	1
uc009fnf.1	Bcam	chr7	20341516	20355784	0	1
uc009fno.1	Pvr	chr7	20489372	20506333	0	1
uc009fqe.1	Lypd3	chr7	25421593	25425084	0	1
uc009fsl.1	Cnfn	chr7	26152670	26154714	0	1
uc009ftx.1	Axl	chr7	26542291	26573435	1	0
uc009fvf.1	Mia1	chr7	27964779	27965961	1	1
uc009fvs.1	Ltbp4	chr7	28090179	28122455	0	1
uc009fvv.1	Sb1	chr7	28127176	28140900	0	-1
uc009fyf.1	AK212208	chr7	29090676	29096960	-1	0
uc009fys.1	Zfp36	chr7	29161844	29164221	1	1
uc009gae.1	Lgals7	chr7	29649407	29651102	0	1
uc009gbf.1	Kcnk6	chr7	30007022	30016291	0	1
uc009gci.1	AK204918	chr7	30640480	30640480	-1	0
uc009ggf.1	Sbsn	chr7	31536516	31541010	0	1
uc009ggh.1	Dmkn	chr7	31548800	31565769	0	1
uc009ggl.1	Krtdap	chr7	31572923	31575965	0	1
uc009gho.1	Fxyd5	chr7	31817781	31827128	0	1
uc009gjl.1	Cebpa	chr7	35904311	35904311	0	1
uc009gkr.1	Ccne1	chr7	38883029	38892363	-1	0
uc009gpa.1	Clec11a	chr7	51559643	51562004	0	1
uc009gss.1	Rras	chr7	52273461	52276654	0	1
uc009gta.1	Rcn3	chr7	52338288	52359023	1	1
uc009guc.1	Dkkl1	chr7	52462902	52467144	0	1
uc009gvf.1	Ftl1	chr7	52713960	52714455	-1	0
uc009gxa.1	Sult2b1	chr7	52985362	53014780	0	1
uc009gxv.1	Emp3	chr7	53173440	53176625	1	1
uc009gzx.1	Spty2d1	chr7	54246091	54263454	0	1
uc009hax.1	Csrp3	chr7	56085777	56103399	0	1
uc009hbn.1	Dbx1	chr7	56886887	56891735	0	1
uc009hch.1	Gas2	chr7	59117391	59248680	1	0
uc009heq.1	Snurf	chr7	67127412	67594993	-1	0
uc009hhh.1	Aldh1a3	chr7	73535789	73572215	1	0
uc009hxw.1	Acan	chr7	86198402	86259093	1	1
uc009hyp.1	5730590G19Rik	chr7	86805081	86841549	-1	0
uc009hzd.1	Anpep	chr7	86966720	86986540	1	0
uc009hzh.1	2610034B18Rik	chr7	87070306	87080047	0	1
uc009iaw.1	Blm	chr7	87599977	87679952	-1	0
uc009ibc.1	Iqgap1	chr7	87857674	87948030	0	1
uc009idj.1	Rkhd3	chr7	90017478	90017478	0	-1
uc009ift.1	Ctsc	chr7	95426649	95457938	0	1
uc009ifv.1	Rab38	chr7	95578795	95639117	0	1
uc009ifx.1	Fzd4	chr7	96552918	96555550	1	0
uc009ile.1	Dgat2	chr7	106302173	106330905	0	1
uc009ilf.1	Mogat2	chr7	106367612	106387010	-1	0
uc009ims.1	P4ha3	chr7	107434037	107467442	1	1
uc009irp.1	Rrm1	chr7	109590407	109616826	-1	0
uc009iup.1	Hbb-b1	chr7	110961065	110962307	1	1
uc009iur.1	Hbb-bh1	chr7	110990180	110991556	-1	-1
uc009iut.1	Hbb-y	chr7	111000272	111001601	-1	-1
uc009iye.1	Prkcdbp	chr7	112629135	112630291	0	1
uc009izg.1	Tpp1	chr7	112893369	112900690	0	1
uc009izi.1	BC116234	chr7	112905688	112906708	1	0
uc009jdk.1	Lmo1	chr7	116282096	116313517	-1	1
uc009jec.1	Tmem9b	chr7	116879367	116895836	0	1
uc009jeh.1	Scube2	chr7	116942235	117009097	1	1
uc009jfr.1	Lyve1	chr7	117994145	118006322	0	1
uc009jgi.1	Dkk3	chr7	119259557	119302483	1	1
uc009jjj.1	Nucb2	chr7	123647960	123683969	0	1
uc009jjx.1	E030018N11Rik	chr7	125628648	125628648	1	1
uc009jqw.1	Sbk1	chr7	133416144	133435374	0	-1
uc009jrd.1	Rabep2	chr7	133572308	133606353	0	1
uc009jsd.1	Nupr1	chr7	133766770	133768859	0	1
uc009jsf.1	Sult1a1	chr7	133816405	133819830	1	1
uc009jsj.1	Bola2	chr7	133839533	133840101	-1	0
uc009jss.1	Ppp4c	chr7	133929497	133935955	-1	0
uc009jug.1	Qprt	chr7	134251436	134265494	0	1
uc009jup.1	Mylpf	chr7	134355154	134357605	1	1
uc009jxe.1	Vkorc1	chr7	135036606	135038923	0	1
uc009jxv.1	Trim72	chr7	135148005	135153408	0	1
uc009jzr.1	Fgfr2	chr7	137305995	137409320	1	0
uc009kau.1	Htra1	chr7	138079768	138128485	1	1
uc009kbj.1	Ikzf5	chr7	138532191	138553901	-1	0
uc009kbu.1	Cpxm2	chr7	139234528	139346695	1	1
uc009kbx.1	4631426J05Rik	chr7	139427972	139508740	1	0
uc009kcx.1	CtBP2	chr7	140178698	140314861	-1	0
uc009kdo.1	Adam12	chr7	141074919	141423744	0	1
uc009ker.1	Ebf3	chr7	144385415	144505491	1	-1
uc009kii.1	Bet1l	chr7	148039326	148042145	1	0
uc009kio.1	Cox8b	chr7	148084858	148086138	0	1
uc009kiy.1	Ifitm5	chr7	148134874	148135920	0	1
uc009kiz.1	Ifitm2	chr7	148140739	148141583	0	1
uc009kjc.1	Ifitm3	chr7	148195515	148196309	0	1
uc009kje.1	B4galnt4	chr7	148247182	148257921	0	-1
uc009kjh.1	Pkp3	chr7	148264138	148276040	0	1
uc009kjr.1	Rnh1	chr7	148346253	148358643	0	1
uc009kmv.1	Ctsd	chr7	149561843	149573659	0	1
uc009kna.1	Tnni2	chr7	149628404	149630120	0	1
uc009kob.1	H19	chr7	149761436	149764019	-1	1
uc009koy.1	Mtr1	chr7	150257441	150280497	1	0
uc009kpd.1	Cdkn1c	chr7	150644259	150646772	0	1
uc009kqm.1	Tmem16a	chr7	151774602	151924266	0	1
ENSMUSG00000076952		chr8	3781028	3781028	0	-1
uc009ktp.1	Ctxn1	chr8	4257666	4259058	0	-1
uc009ktx.1	Lass4	chr8	4493516	4523626	0	1
uc009kua.1	Shcbp1	chr8	4736004	4779452	-1	0
uc009kvb.1	Col4a1	chr8	11198449	11312542	0	1
uc009kvc.1	Col4a2	chr8	11313053	11448088	0	1
uc009kwd.1	Tubgcp3	chr8	12614309	12671986	-1	0
uc009kxa.1	Lamp1	chr8	13159163	13174423	0	1
uc009kya.1	Gas6	chr8	13465391	13494271	1	1
uc009kyd.1	Rasa3	chr8	13567224	13677426	0	1
uc009kyr.1	2410022L05Rik	chr8	13884807	13890184	0	-1
uc009kzm.1	Myom2	chr8	15057659	15132679	1	1
ENSMUSG00000077503	SNORA17	chr8	15227441	15227441	-1	0
ENSMUSG00000077091		chr8	15413997	15413997	-1	0
uc009las.1	AK134636	chr8	19682270	19695440	1	0
uc009ldk.1	Polb	chr8	23738742	23763791	-1	0
uc009ler.1	Gins4	chr8	24337109	24347967	-1	0
uc009lex.1	1810011O10Rik	chr8	25548094	25548094	1	0
uc009lfs.1	Tacc1	chr8	26265034	26351268	0	1
uc009lgr.1	Ppapdc1	chr8	26830539	26834564	1	1
uc009ljd.1	Rnf122	chr8	32222322	32239059	0	-1
uc009lkg.1	AK018937	chr8	34841044	34886937	-1	1
uc009lkw.1	Ppp1r3b	chr8	36438829	36447045	0	1
uc009llc.1	Cldn23	chr8	36887768	36887768	0	1
uc009lnf.1	Slc7a2	chr8	41947749	42001719	0	1
uc009lnh.1	Pdgfrl	chr8	42011627	42075702	0	1
uc009lpk.1	Pdlim3	chr8	46970863	47004189	1	1
uc009lqe.1	Acsl1	chr8	47576509	47619705	0	1
uc009lso.1	Hpgd	chr8	58773380	58798890	0	1
uc009lss.2	Hand2	chr8	59799794	59802563	-1	-1
uc009lst.1	Scrg1	chr8	59934749	59956158	1	1
uc009lsu.1	Sap30	chr8	59961547	59966050	-1	0
uc009lsy.1	Galnt7	chr8	60003389	60062598	-1	0
uc009lud.1	Palld	chr8	63992040	64400395	1	0
uc009luw.1	Cpe	chr8	67071359	67171447	1	0
uc009lwf.1	4732435N03Rik	chr8	70880701	71258954	1	1
uc009lyc.1	BC028663	chr8	72411710	72414784	0	1
uc009lyf.1	Gatad2a	chr8	72432416	72519869	-1	0
uc009mad.1	Comp	chr8	72897472	72905810	0	1
uc009mai.1	Tmem59l	chr8	73007783	73011086	0	-1
uc009mbm.1	Ifi30	chr8	73286674	73290439	0	1
uc009mdr.1	Bst2	chr8	74058170	74061045	1	1
uc009mee.1	Glt25d1	chr8	74134904	74147399	0	1
uc009mfi.1	Tpm4	chr8	74659191	74675655	-1	1
uc009mgs.1	Large	chr8	75338504	75876396	1	0
ENSMUSG00000076199		chr8	76165311	76165311	1	-1
uc009mhd.1	Mcm5	chr8	77633460	77651136	-1	0
uc009mib.1	P7	chr8	81033242	81255511	0	1
uc009mix.1	AK083190	chr8	82489772	82489772	1	0
uc009miy.1	Hhip	chr8	82495798	82581158	1	0
uc009mjb.1	Gab1	chr8	83288360	83403430	1	0
ENSMUSG00000065182	SNORA42	chr8	84932990	84932990	-1	0
uc009mjt.1	AK021144	chr8	85611380	85611380	0	-1
uc009mlk.1	Asf1b	chr8	86479609	86493059	-1	0
uc009mlw.1	BC057552	chr8	86620981	86628516	0	-1
uc009mmg.1	Zswim4	chr8	86734897	86760766	0	-1
uc009mmr.1	Ier2	chr8	87183452	87183452	-1	0
uc009mmt.1	Btbd14b	chr8	87194386	87211657	-1	0
uc009mnc.1	Nfix	chr8	87231504	87297269	1	1
uc009mog.1	Rtbdn	chr8	87470892	87489760	-1	0
uc009mom.1	Prdx2	chr8	87493567	87497922	0	-1
uc009mpk.1	Man2b1	chr8	87607197	87621311	0	1
uc009mqq.1	Cbln1	chr8	89992777	89995909	-1	-1
uc009mqv.1	Zfp423	chr8	90185731	90483111	0	-1
uc009mrz.1	Sall1	chr8	91552175	91567942	-1	-1
uc009msu.1	Irx3	chr8	94322438	94324889	0	1
uc009mub.1	Irx5	chr8	94881719	94884013	1	0
uc009mvo.1	Nudt21	chr8	96543341	96560711	-1	0
uc009mvv.1	Mt2	chr8	96696537	96697251	-1	1
uc009mvw.1	Mt1	chr8	96703130	96703742	0	1
uc009mwg.1	Herpud1	chr8	96910416	96918503	0	1
uc009mwv.1	Pllp	chr8	97198810	97219965	0	1
uc009mxa.1	Ciapin1	chr8	97343800	97362178	0	-1
uc009mxl.1	Gpr56	chr8	97501230	97536771	0	1
uc009mzx.1	Cdh5	chr8	106625631	106666389	0	1
uc009nam.1	Cmtm3	chr8	106864517	106870660	1	0
uc009naz.1	Rrad	chr8	107151998	107155039	0	1
uc009nby.1	Tradd	chr8	107782492	107788461	0	1
uc009ncl.1	E2f4	chr8	107821565	107828476	-1	0
uc009ndc.1	Tppp3	chr8	107991415	107995212	1	1
uc009nde.1	Hsd11b2	chr8	108042675	108046986	-1	-1
uc009ner.1	Slc12a4	chr8	108467520	108489848	1	0
uc009nff.1	Rbm35b	chr8	108655091	108660497	0	1
uc009nfl.1	Slc7a6	chr8	108692798	108720473	-1	0
uc009nfx.1	Smpd3	chr8	108776458	108861728	0	1
uc009ngg.1	Cdh3	chr8	109034823	109079177	0	-1
uc009ngi.1	Cdh1	chr8	109127277	109192337	0	1
uc009ngr.1	Cirh1a	chr8	109417591	109446796	-1	0
uc009ngz.1	Nip7	chr8	109580785	109582304	-1	0
uc009nht.1	Wwp2	chr8	109960300	110080799	1	-1
uc009nid.1	Zfhx3	chr8	111238551	111479285	0	-1
uc009nll.1	Ddx19a	chr8	113498922	113521570	-1	0
uc009nmb.1	Rfwd3	chr8	113794861	113824040	-1	0
uc009nmz.1	Chst5	chr8	114413064	114434049	0	1
uc009nob.1	Clec3a	chr8	116942009	116949382	0	1
uc009noo.1	Cenpn	chr8	119445661	119464761	-1	0
uc009not.1	Gcsh	chr8	119505730	119517195	-1	0
uc009nph.1	Cdh13	chr8	120807684	121847322	-1	0
uc009nqj.1	Cotl1	chr8	122333136	122364241	0	1
uc009nsc.1	Slc7a5	chr8	124405096	124430982	0	1
uc009nsp.1	Cyba	chr8	124948694	124952925	0	1
uc009nss.1	Mvd	chr8	124957534	124967195	-1	0
uc009nwr.1	Acta1	chr8	126415677	126418604	1	1
uc009nws.1	Nup133	chr8	126423219	126472919	-1	0
uc009nyr.1	Kcnk1	chr8	128519071	128553410	1	0
uc009nzq.1	Nrp1	chr8	130882935	131026424	0	1
uc009odu.1	Phxr4	chr9	13234686	13235095	1	0
uc009oek.1	BC003348	chr9	14135885	14137545	0	-1
uc009ony.1	AK016276	chr9	21931179	21942172	-1	1
uc009oqz.1	Adamts15	chr9	30706754	30728868	1	0
uc009otd.1	Cdon	chr9	35228740	35313941	1	0
uc009ovi.1	Panx3	chr9	37467492	37476467	1	1
uc009oye.1	AW551984	chr9	39395126	39411621	1	1
uc009pcd.1	DQ560772	chr9	43955508	43955508	-1	0
uc009pkj.1	Hspb2	chr9	50559204	50564410	1	1
uc009pmp.1	Sln	chr9	53698075	53701242	1	1
uc009pvt.1	Arid3b	chr9	57638316	57684321	-1	0
uc009qcv.1	Punc	chr9	64989011	65032945	-1	0
uc009qfm.1	Rps27l	chr9	66793930	66797165	-1	1
uc009qng.1	Anxa2	chr9	69301510	69339264	1	1
uc009qox.1	Aldh1a2	chr9	71063671	71143442	1	-1
uc009qtl.1	Klhl31	chr9	77484561	77502949	1	1
uc009qus.1	Col12a1	chr9	79446819	79566231	1	1
uc009qwn.1	Elovl4	chr9	83672312	83699577	0	1
uc009qwo.1	Ttk	chr9	83728358	83765611	-1	0
uc009qwt.1	AK135132	chr9	85218017	85220654	0	1
uc009qxu.1	Prss35	chr9	86636461	86650861	1	1
uc009qyi.1	Nt5e	chr9	88222504	88264991	0	1
uc009qzo.1	Tmed3	chr9	89594072	89599612	0	1
uc009qzu.1	Ctsh	chr9	89949352	89970533	0	1
uc009reu.1	Il20rb	chr9	100358154	100386680	0	1
uc009rgi.1	Trf	chr9	103111211	103132504	0	1
uc009ris.1	E330026B02Rik	chr9	105591765	105730246	0	1
uc009rkx.1	Mapkapk3	chr9	107157285	107191868	0	1
uc009rmf.1	Sema3b	chr9	107500469	107511486	0	1
uc009rox.1	Dag1	chr9	108108292	108165847	0	1
uc009rtz.1	Ngp	chr9	110322357	110324791	0	1
uc009rur.1	Myl3	chr9	110666184	110672101	0	1
uc009rxp.1	Trim71	chr9	114420420	114471422	-1	0
uc009rys.1	Tgfbr2	chr9	115996834	116084091	1	1
uc009saf.1	Plcd1	chr9	118980680	119002490	0	1
uc009sar.1	Myd88	chr9	119245133	119248767	0	1
uc009skw.1	Nudt10	chrX	5746422	5749459	0	-1
uc009slf.1	AK040575	chrX	6953065	6953662	0	1
uc009smb.1	Wdr45	chrX	7299381	7304911	1	0
uc009snh.1	Hdac6	chrX	7507271	7524704	0	-1
uc009sno.1	AK010638	chrX	7637368	7651675	-1	0
uc009soi.1	Ebp	chrX	7762485	7769932	-1	1
uc009spy.1	Dynlt3	chrX	9231421	9240013	0	1
uc009sql.1	Tspan7	chrX	10062260	10167293	0	1
uc009ssb.1	Maob	chrX	16286436	16394360	0	1
uc009suq.1	Agtr2	chrX	21061776	21063255	1	1
uc009sut.1	Klhl13	chrX	22796427	22942093	1	1
uc009sxs.1	Slc25a5	chrX	34335662	34338396	-1	0
uc009sxx.1	Septin6	chrX	34452254	34529373	0	-1
uc009szr.1	6430550H21Rik	chrX	35550509	35605420	0	1
uc009szt.1	Atp1b4	chrX	35669450	35686762	0	1
uc009taa.1	Cul4b	chrX	35886471	35929290	0	-1
uc009tbg.1	Wdr40b	chrX	42139769	42141570	1	0
uc009tbi.1	BC094615	chrX	42444082	42445002	1	1
uc009tbl.1	Smarca1	chrX	45162575	45246044	1	-1
uc009tcd.1	Elf4	chrX	45766425	45807093	1	1
uc009tcj.1	Suhw3	chrX	45894839	45947521	0	-1
uc009tdc.1	1100001E04Rik	chrX	46817125	46852200	0	1
uc009tdn.1	AK030946	chrX	47908945	47988146	0	-1
uc009tee.1	AK086914	chrX	49404082	49404082	1	0
uc009tef.1	Gpc4	chrX	49406127	49517812	1	0
uc009teg.1	Gpc3	chrX	49625627	49970852	0	-1
uc009ten.1	mKIAA1823	chrX	50265454	50307110	0	-1
uc009tfa.1	Mospd1	chrX	50698223	50723608	0	1
uc009tfd.1	Cxx1c	chrX	50911112	50911871	1	0
uc009tgk.1	Slc9a6	chrX	53863052	53914354	1	0
uc009tgm.1	Fhl1	chrX	53984983	54045049	1	1
uc009thg.1	Rbmx	chrX	54636542	54646059	0	-1
uc009tjb.1	Aff2	chrX	66613614	67120921	0	-1
uc009tkb.1	Hmgb3	chrX	68809117	68812859	0	-1
uc009tkw.1	Zfp185	chrX	70232703	70275038	1	1
uc009tlw.1	Bgn	chrX	70728984	70739969	1	1
uc009tmb.1	Dusp9	chrX	70884802	70887446	-1	-1
uc009tmc.1	Pnck	chrX	70901363	70905036	1	-1
uc009tmo.1	Srpk3	chrX	71019765	71023871	1	1
uc009tmr.1	Ssr4	chrX	71032427	71036024	0	1
uc009tnj.1	Renbp	chrX	71167482	71176079	1	0
uc009tny.1	Flna	chrX	71468817	71491418	1	0
uc009tpl.1	BC019681	chrX	72119805	72125258	0	-1
uc009tqg.1	AK163097	chrX	72952280	73009890	0	-1
uc009ttc.1	Eif2s3x	chrX	91434080	91457934	-1	0
uc009ttt.1	Arhgef9	chrX	92244294	92391765	1	0
uc009ttz.1	AK129302	chrX	92834557	92853617	0	-1
uc009tue.1	Msn	chrX	93291405	93361838	0	1
uc009twe.1	Pdzd11	chrX	97818269	97921819	0	-1
uc009txl.1	Zmym3	chrX	98599741	98615490	0	-1
uc009txr.1	Nono	chrX	98625061	98642936	0	-1
uc009txu.1	Itgb1bp2	chrX	98644475	98648487	1	1
uc009txz.1	Ogt	chrX	98835402	98877517	0	-1
uc009tyk.1	Ercc6l	chrX	99338304	99352247	-1	0
uc009tzn.1	NR_002844	chrX	100626861	100678874	-1	1
uc009uat.1	2610029G23Rik	chrX	102275138	102311675	-1	0
uc009ubs.1	Gm784	chrX	103615390	103680309	-1	0
uc009ubw.1	Zcchc5	chrX	104032446	104035835	1	1
uc009ubx.1	Gpr23	chrX	104116016	104125471	1	0
uc009ucg.1	Itm2a	chrX	104592568	104598479	1	0
uc009ucx.1	Rps6ka6	chrX	108501820	108651463	-1	-1
uc009uez.1	Tnmd	chrX	130385565	130399758	1	1
uc009ugn.1	Armcx6	chrX	131283004	131285880	1	0
uc009ugo.1	Armcx3	chrX	131291165	131293003	1	0
uc009uhc.1	Tceal6	chrX	131743243	131745087	1	0
uc009uhk.1	Armcx5	chrX	132277258	132333318	0	-1
uc009uhs.1	Gprasp2	chrX	132373626	132423318	0	-1
uc009uhy.1	Spcs3	chrX	132528364	132567999	0	-1
uc009uia.1	Bex2	chrX	132601133	132602606	0	-1
uc009uif.1	Tceal5	chrX	132735515	132738314	0	1
uc009uik.1	Ngfrap1	chrX	132804885	132805803	0	-1
uc009uir.1	Tceal3	chrX	133201032	133202081	1	1
uc009uit.1	Tceal1	chrX	133243356	133243356	1	0
uc009ujx.1	Nrk	chrX	135449210	135541651	1	1
uc009ukm.1	Morc4	chrX	136356466	136405843	1	1
uc009uky.1	Prps1	chrX	136991154	137009741	0	-1
uc009uls.1	NR_002883	chrX	138732050	138732050	0	-1
uc009ult.1	Kcne1l	chrX	138739297	138739297	1	1
uc009ulu.1	Acsl4	chrX	138752562	138824868	0	1
ENSMUSG00000076117	mmu-mir-680-2	chrX	140732350	140732350	0	-1
uc009una.1	Amot	chrX	141880996	141921313	0	-1
uc009uni.1	Lrch2	chrX	143906237	143988238	0	-1
uc009uos.1	Maged2	chrX	147241270	147248791	1	0
uc009uqc.1	Jarid1c	chrX	148667837	148707253	-1	0
uc009uqp.1	AK132077	chrX	149441033	149441844	0	-1
uc009uqw.1	Ubqln2	chrX	149932787	149932787	0	-1
uc009ura.1	AK008724	chrX	150158133	150175807	1	0
uc009urq.1	Sat1	chrX	151647711	151650677	1	0
uc009urz.1	Sms	chrX	153881907	153929836	-1	0
uc009usm.1	AK209647	chrX	155824214	155824214	0	-1
uc009uuo.1	Ctps2	chrX	159339574	159469079	0	-1
uc009uvd.1	Siah1b	chrX	160508659	160513975	-1	0
uc009uvm.1	Figf	chrX	160811496	160839964	-1	1
uc009uww.1	Egfl6	chrX	162960967	163023417	1	1
ENSMUSG00000076371		chrX	163466848	163466848	-1	1
uc009uwx.1	Tmsb4x	chrX	163645046	163647067	1	0
