# Supplementary material for: Analysis of the dynamics of limb transcriptomes during mouse development
Source: BMC Dev Biol. 2011 Jul 29;11:47. doi: 10.1186/1471-213X-11-47 (PMC3160909; doi:10.1186/1471-213X-11-47)
Supplement: Additional file 5 — Supplementary Table 3: List of differentially expressed genes that were previously associated with short or abnormal limb phenotype, based on Mammalian Phenotype Ontology. [file 1471-213X-11-47-S5.XLS]

## Sheet: S3
Table S3: List of differentially expressed genes that were previously associated with short or abnormal limb phenotype, based on Mammalian Phenotype Onthology.
Acan
Aldh1a2
Aldh1a7
Ank
Cacnb1
Cdkn1c
Cdon
Chd7
Col11a1
Col1a1
Col2a1
Comp
Crabp2
Csf1
Cyp26b1
Elovl4
Etv4
Etv5
Evi1
Fgf18
Fgf8
Fgfr2
Fmod
Foxc1
Gas1
Gdf11
Gdf5
Gli2
Gli3
Gpc3
Hand2
Hic1
Hoxa11
Hoxd10
Hoxd11
Hoxd12
Hoxd13
Il6st
Kif3a
Lbx1
Lmx1b
Lum
Matn3
Mef2c
Mstn
Msx1
Msx2
Mtap1b
Mycn
Nog
Npr2
Pitx2
Prrx1
Pthlh
Rdh10
Rfng
Ripk4
Satb2
Sfn
Sfrp2
Shox2
Six4
Smpd3
Sox9
Sp7
Tbx15
Tbx5
Tgfb2
Wnt3
