# Supplementary material for: Analysis of the dynamics of limb transcriptomes during mouse development
Source: BMC Dev Biol. 2011 Jul 29;11:47. doi: 10.1186/1471-213X-11-47 (PMC3160909; doi:10.1186/1471-213X-11-47)
Supplement: Additional file 6 — Supplementary Table 4: Gene model categories of intergenic transcripts identified via Ensembl. All intergenic regions were screened for potential overlaps with Ensembl annotation. Identified genes were classified according to Ensembl gene model categories. [file 1471-213X-11-47-S6.XLS]

## Sheet: S5
Table S4: Gene model categories of intergenic transcripts identified via Ensembl. All intergenic regions were screened for potential overlaps with Ensembl annotation. Identified genes were classified according to Ensembl gene model categories
	E11.5	E13.5	E15.5
Processed pseudogene	630	616	616
Unprocessed pseudogene	13	13	12
Transcribed pseudogene	1	1	1
Pseudogene	147	151	153
Protein coding gene	980	983	1002
Retrotransposed	209	205	209
rRNA	1	1	1
all	1981	1970	1994
