# Supplementary material for: Analysis of the dynamics of limb transcriptomes during mouse development
Source: BMC Dev Biol. 2011 Jul 29;11:47. doi: 10.1186/1471-213X-11-47 (PMC3160909; doi:10.1186/1471-213X-11-47)
Supplement: Additional file 8 — Supplementary Table 5: List of oligonucleotide sequences used for quantitative PCR. (A) or cloning procedures (B). All sequences are indicated from 5-prime to 3-prime. [file 1471-213X-11-47-S8.XLS]

## Sheet: S4
Table S5: List of oligonucleotide sequences used for quantitative PCR (A) or cloning procedures (B). All sequences are indicated from 5-prime to 3-prime.
A.
Name	Forward	Reverse
Hoxd8	AATGTCACTGCTCTTGAGGTTTC	ACAGCTCAAGGACTGCTTCTATG
Hoxd9	ATTCCGAGAATCTGAAGGAAGAC	CTTGAGCAGCTGAGTTGGATTT
Hoxd10	TGCCTGGCTGAGGTTTCC	TCAGACTTGATTTCCTCTTTGCTTT		(Montavon T et al. 2008)
Hoxd11	GGCGAGATCTGTAGGAAGTTAGG	ATCTGTGTTCACTGAAGGGAAAG
Hoxd12	TGGGAATTGCAATCTAACACTG	CCCGGATGTAAACATCATAGACA
Hoxd13	CCTTTCATACCCTGTGATTGTGT	CTAATGCCTAAGAGCTGTTTCCA
Hoxc6	ATCCTCCTGTATAAATCCGACCT	AATATTCGAGAACGGATCCAGAG
Cbln	GACTTGCCTTGTCATTATGGTTC	CGTTAATTGTTAGGGACATGGAC
Lhx9	ATCGAGCACCATAGCTGTAAAGT	ATCGAGCACCATAGCTGTAAAGT
Aff3	CTGATAGATCCAACCAGAGTCATCT	CTCATCTATCTTGTTCACGGGAGT
Col2a1	CTGACCTGATGATACCCAACC	GCCCAGTTCAGGTCTCTTAGAA
Aldh1a2	AGGCTCTCTGTTCCTCCTACAGT	GAGCTAGCTGGTTAATCGTGTGT
Ostx	TATGCGCCAGGAGTAAAGAATAG	CCTGACCCGTCATCATAACTTAG
Noggin	GAACATCCAGACCCTATCTTTGA	CGTCTCGTTCAGATCCTTCTC
Tmem8c	CTTTCCCTAGGAAACTGGGATT	TTCCTAAGTGGAGAGCTTTCAGA
Col1a1	CTCTTCTAGTTCCTGGGCCTATC	GGAGGGTTTCAGAAGAAAGAGAG
Isbp	GTTTGACTAAGGAGGGCACAGT	GGGAGACATTTACTTCCTCCTGT
Spp1	GTGTTAGTGAGGGTTAAGCAGGA	ATCCACTGAACTGAGAAATGAGC
Lmx1b	TGTTTCTGCTGCTGTGTGTG	TCTCCTTCTCATAGTCACCCTTG
C130021l20Rik	CAGCTCTTAGGAAGGTTCAGAGA	TTCCTAACCATTGTGTAGCCAGT
AK020435	CATGGAAGACCATTTACCAGTTC	CTGGGTGGATCTGACACTTTATT
Hand2	GACGTGAAAGAGGAGAAGAGGA	TCTTGTCGTTGCTGCTCACT
AK078510	CCCTTCATCATCTTTCAAGTCC	GAGGAGTCTTCCCAATCAGTTTAC
Sox4	AATCGACTGCTTCAGGGAAA	GGAGTATCTTCCAAACGCAAGT
Sox4_3'seq	GGCTGCTAGATCTATGACTTTGC	GAGTGACTTGTCCTGTTTGTCCT
Prdm16	TCTTCTCAGAAAGAGCAAGGTGT	CGTACCGGAGAGAGAAAGTCATA
Prdm16_5'seq	GATCCTCAGGAAAGGAAGGTAAC	ATTGAGGGCTGGAGAGAGACT
B.
Lmx1b	GTGTGTACCACTTGGGCTGTTTC	CAGGAGGCAAAGTAGGAGCTCTG
C130021l20Rik	CTACCTAAGGAAGGGCGTCTGAA	CTCAAAGCTCTCACTGTCGGTGT
AK020435	TCTTGGCTCAAACTTGTTGCTTC	GCGTCACTTTGGTCATACTGGAA
Hand2	ACCAGCTACATCGCCTACCTCAT	ATAACCGACCCGACAGAAATGTT
AK078510	CATAGATCTGTGATGACGCTGGTTG	ACATGGTGGGACTAAGTGGCTAACA
Sox4	ACAAGATTCCGTTCATCCAGGAG	CCAGGGACATGCTCTCAAAGTT
Sox4_3'seq	CCCGGACTCCTATTAATTTGCTG	CAACTTTGTCAACGCGACTTTCT
Prdm16	CCA TGT GTC AGA TCA ACG AAC AG	ATG CTT GTT GAG GGA GGA GGT AG
Prdm16_5'seq	GTGTGGTGGGTACAGAGATGGAC	AAATGGCTTTATGCTGGCTTAGG
Cbln	GGG CTG GAA GTA CTC AAC CTT CT	CAA GCA GCC TTA GAT TTC ACG AT
Lhx9	ATCTGAGCTGCTTCACTTGTTCC	GCCAGCTTGCTCTGGTTTAGATA
Aff3	TCCAGTTCGGAATGAAAGTCTTC	CAGGGAGACAAAGGAGACACACT
Noggin	GCGGCCAGCACTATCTACACAT	GCAGGAACACTTACACTCGGAAA
Tmem8c	CATGGTCTACCTCTTCACCATGTTC	CTGCTGGGTATTTACTGGTCTAGGG
Hoxc6	TCTCTGGCACAATGATGTGTTGT	ATATTCGAGAACGGATCCAGAGG
Hoxd_IGS1	GAC CTT GAA GTG CGC AGT TTG CTT T	AAT TTG GCG CCT CAG TAT CGG TAG C
Hoxd_IGS2	TTG AGC TTG AAG CCA TGG AAC ACT G	TAA AGG AAT TTC TCC CGG CCT GAT G
Hoxd_IGS3	AACATCTCTCTGCCAAGTTGTGGTC	TTCAGAACTTCGGTTAGGGAAGGAG
